# Supplementary material for: RAPTOR up-regulation contributes to resistance of renal cancer cells to PI3K-mTOR inhibition
Source: PLoS One. 2018 Feb 1;13(2):e0191890. doi: 10.1371/journal.pone.0191890 (PMC5794101; doi:10.1371/journal.pone.0191890)
Supplement: S2 File — Table A: Antibody array data. Table B: Signal ratio of phosphoprotein to non-phosphoprotein. (XLSX) [file pone.0191890.s002.xlsx]

## Sheet: Table A
Table A in S2 File: Antibody array data					Assay Data
Phospho Explorer Antibody Array		2013-03-15
		Oxford Univ
		Philip Earwaker
					Median Signal	661.25	525	545
Protein List	Fold Change between Samples				Protein List	Average Signal Intensity of Replicate Spots on the Array				CV of the Replicates on the Array				Data Normalized to Median Signal Intensity Value
	Parental vs 1hr Drug	Parental vs Resistant	1hr Drug vs Resistant			Parental	Parental-1hr Drug	Resistant		Parental	Parental-1hr Drug	Resistant		Parental	Parental-1hr Drug	Resistant
14-3-3 theta/tau (Ab-232)	1.44448	1.27451	0.882334		14-3-3 theta/tau (Ab-232)	555	636.5	583		0.196206	0.0766542	0.181931		0.839319	1.21238	1.06972
14-3-3 theta/tau (Phospho-Ser232)	1.345	1.76822	1.31467		14-3-3 theta/tau (Phospho-Ser232)	1952.5	2085	2845.5		0.0184699	0.18517	0.0236075		2.95274	3.97143	5.2211
14-3-3 zeta (Ab-58)	0.814023	0.965593	1.1862		14-3-3 zeta (Ab-58)	384.5	248.5	306		0.465274	0.156503	0.448296		0.581474	0.473333	0.561468
14-3-3 zeta (Phospho-Ser58)	1.22108	1.04297	0.854135		14-3-3 zeta (Phospho-Ser58)	491.5	476.5	422.5		0.263277	0.16472	0.329704		0.743289	0.907619	0.775229
14-3-3 zeta/beta (Ab-184/186)	0.843196	0.951859	1.12887		14-3-3 zeta/beta (Ab-184/186)	956	640	750		0.387577	0.0905981	0.471405		1.44575	1.21905	1.37615
14-3-3 zeta/delta (Ab-232)	1.15112	1.44146	1.25223		14-3-3 zeta/delta (Ab-232)	3898	3562.5	4631		0.0362805	0.0454533	0.181701		5.8949	6.78571	8.49725
14-3-3 zeta/delta (Phospho-Thr232)	1.22271	1.51103	1.23581		14-3-3 zeta/delta (Phospho-Thr232)	650	631	809.5		0.598321	0.589442	0.531968		0.982987	1.2019	1.48532
4E-BP1 (Ab-36)	1.04635	1.17255	1.12061		4E-BP1 (Ab-36)	387	321.5	374		0.116938	0.054985	0.094533		0.585255	0.612381	0.686239
4E-BP1 (Ab-45)	1.18417	1.09232	0.922435		4E-BP1 (Ab-45)	702	660	632		0.163178	0.00857099	0.102933		1.06163	1.25714	1.15963
4E-BP1 (Ab-65)	0.877838	0.892262	1.01643		4E-BP1 (Ab-65)	9391.5	6545.5	6906.5		0.239053	0.535502	0.492768		14.2026	12.4676	12.6725
4E-BP1 (Ab-70)	1.02319	1.06682	1.04264		4E-BP1 (Ab-70)	687.5	558.5	604.5		0.521459	0.355769	0.436312		1.0397	1.06381	1.10917
4E-BP1 (Phospho-Ser65)	0.893747	0.882106	0.986976		4E-BP1 (Phospho-Ser65)	745.5	529	542		0.0407855	0.125648	0.083496		1.12741	1.00762	0.994495
4E-BP1 (Phospho-Thr36)	1.0264	1.20083	1.16994		4E-BP1 (Phospho-Thr36)	583.5	475.5	577.5		0.289629	0.0252804	0.204479		0.88242	0.905714	1.05963
4E-BP1 (Phospho-Thr45)	1.07916	0.942071	0.872965		4E-BP1 (Phospho-Thr45)	628.5	538.5	488		0.0663792	0.0223228	0.136205		0.950473	1.02571	0.895413
4E-BP1 (Phospho-Thr70)	0.890219	0.963652	1.08249		4E-BP1 (Phospho-Thr70)	486	343.5	386		0.0436486	0.00205854	0.0915941		0.734972	0.654286	0.708257
6-phosphofructo-2-kinase/fructose-2,6-biphosphatase 2 (PFKFB2) (Ab-483)	1.19716	1.22979	1.02726		6-phosphofructo-2-kinase/fructose-2,6-biphosphatase 2 (PFKFB2) (Ab-483)	515	489.5	522		0.0164763	0.0187791	0.127333		0.778828	0.932381	0.957798
6-phosphofructo-2-kinase/fructose-2,6-biphosphatase 2 (PFKFB2) (Phospho-Ser483)	1.00238	1.05459	1.05209		6-phosphofructo-2-kinase/fructose-2,6-biphosphatase 2 (PFKFB2) (Phospho-Ser483)	409	325.5	355.5		0.44259	0.258512	0.379908		0.618526	0.62	0.652294
Abl1 (Ab-204)	1.1891	2.66773	2.24348		Abl1 (Ab-204)	7047	6653	15494.5		0.270721	0.101182	0.0538961		10.6571	12.6724	28.4303
Abl1 (Ab-754/735)	1.34866	1.04157	0.772296		Abl1 (Ab-754/735)	544	582.5	467		0.158579	0.40909	0.193811		0.822684	1.10952	0.856881
Abl1 (Phospho-Thr754/735)	1.097	1.0871	0.990971		Abl1 (Phospho-Thr754/735)	759.5	661.5	680.5		0.364027	0.0844466	0.0155865		1.14858	1.26	1.24862
Abl1 (Phospho-Tyr204)	0.83762	0.840254	1.00314		Abl1 (Phospho-Tyr204)	509	338.5	352.5		0.0277842	0.0647572	0.0341016		0.769754	0.644762	0.646789
Abl1 (Phospho-Tyr412)	0.843201	0.814517	0.965982		Abl1 (Phospho-Tyr412)	537	359.5	360.5		0.0395032	0.100313	0.0529595		0.812098	0.684762	0.661468
ACC1 (Ab-79)	1.07159	1.04576	0.975895		ACC1 (Ab-79)	539.5	459	465		0.520336	0.25881	0.501818		0.815879	0.874286	0.853211
ACC1 (Ab-80)	1.02533	1.35958	1.326		ACC1 (Ab-80)	1522	1239	1705.5		0.257383	0.0719092	0.0559715		2.3017	2.36	3.12936
ACC1 (Phospho-Ser79)	0.854868	0.74218	0.86818		ACC1 (Phospho-Ser79)	470	319	287.5		0.0782331	0.0576325	0.0664065		0.710775	0.607619	0.527523
ACC1 (Phospho-Ser80)	1.08815	1.10271	1.01338		ACC1 (Phospho-Ser80)	378.5	327	344		0.151323	0.138394	0.0123333		0.572401	0.622857	0.631193
ACK1 (Phospho-Tyr284)	1.13777	1.04157	0.915444		ACK1 (Phospho-Tyr284)	434.5	392.5	373		0.135074	0.0270232	0.204739		0.657089	0.747619	0.684404
ACTIN Pan(a/b/g) (Ab-55/53)	1.52822	1.32611	0.867745		ACTIN Pan(a/b/g) (Ab-55/53)	1387.5	1683.5	1516.5		0.243092	0.0163809	0.311938		2.0983	3.20667	2.78257
ACTIN Pan(a/b/g) (Phospho-Tyr55/53)	1.07559	1.18514	1.10185		ACTIN Pan(a/b/g) (Phospho-Tyr55/53)	517	441.5	505		0.251659	0.184184	0.336051		0.781853	0.840952	0.926606
ADD1 (Ab-726)	1.07959	1.01362	0.938892		ADD1 (Ab-726)	598.5	513	500		0.329629	0.328053	0.424264		0.905104	0.977143	0.917431
AFX/FOXO4 (Ab-197)	0.689384	0.976898	1.41706		AFX/FOXO4 (Ab-197)	1183	647.5	952.5		0.175731	0.643221	0.144762		1.78904	1.23333	1.74771
AFX/FOXO4 (Phospho-Ser197)	0.797698	0.550946	0.69067		AFX/FOXO4 (Phospho-Ser197)	795	503.5	361		0	0.0126394	0.0979372		1.20227	0.959048	0.662385
AKT (Ab-308)	1.08177	1.17634	1.08742		AKT (Ab-308)	1116	958.5	1082		0.209091	0.0523783	0.18952		1.68771	1.82571	1.98532
AKT (Ab-326)	0.958802	0.991817	1.03443		AKT (Ab-326)	934	711	763.5		0.130217	0.0179014	0.026858		1.41248	1.35429	1.40092
AKT (Ab-473)	1.11324	1.05303	0.945915		AKT (Ab-473)	783.5	692.5	680		0.262627	0.0949616	0.284922		1.18488	1.31905	1.24771
AKT (Phospho-Ser473)	1.04479	1.22524	1.17272		AKT (Phospho-Ser473)	305	253	308		0.282843	0.195642	0.206622		0.461248	0.481905	0.565138
AKT (Phospho-Thr308)	0.975711	1.0402	1.0661		AKT (Phospho-Thr308)	375	290.5	321.5		0.437463	0.226372	0.428883		0.567108	0.553333	0.589908
AKT (Phospho-Tyr326)	0.952784	0.989666	1.03871		AKT (Phospho-Tyr326)	599.5	453.5	489		0.196976	0.0576912	0.170631		0.906616	0.86381	0.897248
AKT1 (Ab-124)	1.57827	1.08402	0.686842		AKT1 (Ab-124)	1426.5	1787.5	1274.5		0.37524	0.106412	0.567572		2.15728	3.40476	2.33853
AKT1 (Ab-129)	0.886076	1.05441	1.18997		AKT1 (Ab-129)	17425	12258.5	15143		0.121902	0.419067	0.0364223		26.3516	23.3495	27.7853
AKT1 (Ab-246)	0.797698	0.84365	1.05761		AKT1 (Ab-246)	750	475	521.5		0.250787	0.148865	0.248131		1.13422	0.904762	0.956881
AKT1 (Ab-308)	0.619291	0.703197	1.13549		AKT1 (Ab-308)	631.5	310.5	366		0.32808	0.102479	0.255022		0.955009	0.591429	0.67156
AKT1 (Ab-450)	1.19067	0.963921	0.809561		AKT1 (Ab-450)	686	648.5	545		0.251507	0.125393	0.298412		1.03743	1.23524	1
AKT1 (Ab-474)	0.840418	0.830826	0.988586		AKT1 (Ab-474)	571	381	391		0.215476	0.167033	0.191696		0.863516	0.725714	0.717431
AKT1 (Ab-72)	1.00038	0.975763	0.975388		AKT1 (Ab-72)	853	677.5	686		0.344849	0.337115	0.560738		1.28998	1.29048	1.25872
AKT1 (Phospho-Ser124)	0.800031	0.86504	1.08126		AKT1 (Phospho-Ser124)	540	343	385		0.14404	0.103077	0.154278		0.816635	0.653333	0.706422
AKT1 (Phospho-Ser246)	0.884372	0.923288	1.044		AKT1 (Phospho-Ser246)	535.5	376	407.5		0.00396138	0.0677017	0.102379		0.80983	0.71619	0.747706
AKT1 (Phospho-Thr450)	0.779841	0.790568	1.01376		AKT1 (Phospho-Thr450)	663	410.5	432		0.132249	0.170532	0.14404		1.00265	0.781905	0.792661
AKT1 (Phospho-Thr72)	1.039	1.05398	1.01442		AKT1 (Phospho-Thr72)	445.5	367.5	387		0.0714249	0.0711917	0.0219258		0.673724	0.7	0.710092
AKT1 (Phospho-Tyr474)	1.08422	0.951736	0.877808		AKT1 (Phospho-Tyr474)	661	569	518.5		0.121952	0.213748	0.162287		0.999622	1.08381	0.951376
AKT1/2/3 (Ab-315)	0.685648	0.801905	1.16956		AKT1/2/3 (Ab-315)	755	411	499		0.337163	0.323445	0.453455		1.14178	0.782857	0.915596
AKT1S1 (Ab-246)	1.56345	1.50107	0.9601		AKT1S1 (Ab-246)	2544.5	3158.5	3148		0.103099	0.123802	0.00673863		3.84802	6.01619	5.77615
AKT1S1 (Phospho-Thr246)	1.2805	1.21763	0.950902		AKT1S1 (Phospho-Thr246)	840.5	854.5	843.5		0.0126194	0.124954	0.13329		1.27108	1.62762	1.54771
AKT2 (Ab-474)	0.955178	0.902836	0.945201		AKT2 (Ab-474)	807	612	600.5		0.154214	0.0739458	0.128351		1.22042	1.16571	1.10183
AKT2 (Phospho-Ser474)	1.32475	1.69018	1.27585		AKT2 (Phospho-Ser474)	589	619.5	820.5		0	0.12898	0.0077562		0.890737	1.18	1.5055
ALK (Ab-1507)	1.00078	0.923615	0.922891		ALK (Ab-1507)	645	512.5	491		0.405627	0.205578	0.325471		0.975425	0.97619	0.900917
ALK (Ab-1604)	1.01918	0.884881	0.868225		ALK (Ab-1604)	1045.5	846	762.5		0.591792	0.688719	0.650075		1.5811	1.61143	1.39908
ALK (Phospho-Tyr1507)	1.08227	0.911809	0.842499		ALK (Phospho-Tyr1507)	1076.5	925	809		0.013794	0.0611552	0.0367101		1.62798	1.7619	1.4844
ALK (Phospho-Tyr1604)	1.05775	1.11509	1.05422		ALK (Phospho-Tyr1604)	593	498	545		0.0691605	0.159028	0.129744		0.896786	0.948571	1
AMPK1 (Ab-174)	0.880336	1.0296	1.16955		AMPK1 (Ab-174)	568	397	482		0.189226	0.188799	0.269933		0.858979	0.75619	0.884404
AMPK1 (Phospho-Thr174)	0.768707	0.870287	1.13214		AMPK1 (Phospho-Thr174)	523.5	319.5	375.5		0.144528	0.121724	0.0809736		0.791682	0.608571	0.688991
AMPK1/AMPK2 (Ab-485/491)	0.958742	1.03603	1.08061		AMPK1/AMPK2 (Ab-485/491)	636.5	484.5	543.5		0.149976	0.0102162	0.0455359		0.962571	0.922857	0.997248
AMPK1/AMPK2 (Phospho-Ser485/491)	0.896097	0.952451	1.06289		AMPK1/AMPK2 (Phospho-Ser485/491)	707	503	555		0.272041	0.191186	0.208947		1.06919	0.958095	1.01835
AMPKbeta1 (Ab-182)	1.0349	0.911315	0.880586		AMPKbeta1 (Ab-182)	1020.5	838.5	766.5		0.215493	0.223474	0.285057		1.54329	1.59714	1.40642
AMPKbeta1 (Phospho-Ser182)	0.870754	0.916547	1.05259		AMPKbeta1 (Phospho-Ser182)	554	383	418.5		0.135295	0.0960041	0.136859		0.837807	0.729524	0.76789
Amyloid beta A4 (Ab-743/668)	1.17136	0.949612	0.810693		Amyloid beta A4 (Ab-743/668)	1500	1395	1174		0.33564	0.105432	0.690242		2.26843	2.65714	2.15413
Amyloid beta A4 (Phospho-Thr743/668)	0.821776	0.612156	0.744918		Amyloid beta A4 (Phospho-Thr743/668)	551	359.5	278		0.177098	0.340277	0.0101742		0.83327	0.684762	0.510092
Androgen Receptor (Ab-213)	0.911752	0.997053	1.09356		Androgen Receptor (Ab-213)	684.5	495.5	562.5		0.0196275	0.0699258	0.0540544		1.03516	0.94381	1.03211
Androgen Receptor (Ab-650)	0.872419	0.965754	1.10698		Androgen Receptor (Ab-650)	769.5	533	612.5		0.215946	0.0371463	0.0380972		1.16371	1.01524	1.12385
Androgen Receptor (Phospho-Ser213)	0.716393	0.719696	1.00461		Androgen Receptor (Phospho-Ser213)	512.5	291.5	304		0.0455308	0.230446	0.311685		0.775047	0.555238	0.557798
Androgen Receptor (Phospho-Ser650)	1.402	1.44389	1.02987		Androgen Receptor (Phospho-Ser650)	221	246	263		0	0.201209	0.290371		0.334216	0.468571	0.482569
A-RAF (Ab-301/302)	1.13285	1.0506	0.927397		A-RAF (Ab-301/302)	522	469.5	452		0.0596029	0.0135548	0.222144		0.789414	0.894286	0.829358
A-RAF (Phospho-Tyr301/302)	0.892163	1.0752	1.20516		A-RAF (Phospho-Tyr301/302)	492	348.5	436		0.112102	0.188697	0.191373		0.744045	0.66381	0.8
Arrestin-1 (Ab-412)	1.14802	1.12858	0.98307		Arrestin-1 (Ab-412)	802	731	746		0.232763	0.23409	0.37725		1.21285	1.39238	1.36881
Arrestin-1 (Phospho-Ser412)	1.31752	1.19934	0.910301		Arrestin-1 (Phospho-Ser412)	695	727	687		0.0468013	0.210089	0.244966		1.05104	1.38476	1.26055
ASK1 (Ab-83)	0.849241	1.05394	1.24103		ASK1 (Ab-83)	571	385	496		0.0891623	0.00367328	0.0798346		0.863516	0.733333	0.910092
ASK1 (Ab-966)	1.03047	1.05703	1.02578		ASK1 (Ab-966)	1102.5	902	960.5		0.0968464	0.0893683	0.128833		1.6673	1.7181	1.76239
ASK1 (Phospho-Ser83)	1.08034	0.941706	0.871672		ASK1 (Phospho-Ser83)	478	410	371		0.357991	0.417365	0.350694		0.722873	0.780952	0.680734
ASK1 (Phospho-Ser966)	1.10011	0.804179	0.731002		ASK1 (Phospho-Ser966)	517.5	452	343		0.348429	0.162697	0.280369		0.782609	0.860952	0.629358
ATF-1 (Ab-63)	1.33475	1.02794	0.770137		ATF-1 (Ab-63)	1440	1526	1220		0.378106	0.0843338	0.199381		2.17769	2.90667	2.23853
ATF-1 (Phospho-Ser63)	1.03313	0.924567	0.89492		ATF-1 (Phospho-Ser63)	197.5	162	150.5		0.0537043	0.0785674	0.0892693		0.298677	0.308571	0.276147
ATF2 (Ab-112/94)	1.10303	1.13693	1.03073		ATF2 (Ab-112/94)	913.5	800	856		0.251571	0.256326	0.274252		1.38147	1.52381	1.57064
ATF2 (Ab-62/44)	0.899835	1.15181	1.28002		ATF2 (Ab-62/44)	513	366.5	487		0.0606485	0.191006	0.08131		0.775803	0.698095	0.893578
ATF2 (Ab-69/51)	0.96539	1.0858	1.12473		ATF2 (Ab-69/51)	599.5	459.5	536.5		0.0790261	0.140036	0.196382		0.906616	0.875238	0.984404
ATF2 (Ab-71/53)	1.04922	1.07533	1.02488		ATF2 (Ab-71/53)	554	461.5	491		0.214429	0.142494	0.190098		0.837807	0.879048	0.900917
ATF2 (Ab-73/55)	1.02217	0.999003	0.977331		ATF2 (Ab-73/55)	761.5	618	627		0.259071	0.205953	0.239086		1.15161	1.17714	1.15046
ATF2 (Phospho-Ser112/ 94)	1.00508	0.910168	0.905565		ATF2 (Phospho-Ser112/ 94)	794.5	634	596		0.267891	0.229754	0.277622		1.20151	1.20762	1.09358
ATF2 (Phospho-Ser62/44)	1.20284	1.07879	0.896868		ATF2 (Phospho-Ser62/44)	455.5	435	405		0.135057	0.169055	0.139675		0.688847	0.828571	0.743119
ATF2 (Phospho-Thr69/51)	0.963663	0.999259	1.03694		ATF2 (Phospho-Thr69/51)	521.5	399	429.5		0.296944	0.159498	0.00823174		0.788658	0.76	0.788073
ATF2 (Phospho-Thr71/53)	1.08779	1.10743	1.01805		ATF2 (Phospho-Thr71/53)	1283.5	1108.5	1171.5		0.224225	0.134596	0.360344		1.94102	2.11143	2.14954
ATF2 (Phospho-Thr73/55)	0.982674	1.09862	1.11799		ATF2 (Phospho-Thr73/55)	666.5	520	603.5		0.194149	0.0843089	0.263627		1.00794	0.990476	1.10734
ATF4 (Ab-245)	0.940938	1.12131	1.1917		ATF4 (Ab-245)	765	571.5	707		0.293935	0.0532031	0.374056		1.1569	1.08857	1.29725
ATF4 (Phospho-Ser245)	0.880929	0.892018	1.01259		ATF4 (Phospho-Ser245)	768.5	537.5	565		0.289836	0.217065	0.205249		1.16219	1.02381	1.0367
ATM (Ab-1981)	1.07717	0.956957	0.8884		ATM (Ab-1981)	594	508	468.5		0.249987	0.147546	0.270165		0.898299	0.967619	0.859633
ATP1A1/Na+K+ ATPase1 (Ab-23)	0.978498	1.01223	1.03447		ATP1A1/Na+K+ ATPase1 (Ab-23)	618.5	480.5	516		0.344121	0.186894	0.326146		0.93535	0.915238	0.946789
ATP1A1/Na+K+ ATPase1 (Phospho-Ser23)	0.978695	0.998666	1.02041		ATP1A1/Na+K+ ATPase1 (Phospho-Ser23)	749	582	616.5		0.0547559	0.00242992	0.0401439		1.1327	1.10857	1.13119
ATPase (Ab-16)	1.0238	1.01845	0.994778		ATPase (Ab-16)	809.5	658	679.5		0.27865	0.23212	0.454754		1.2242	1.25333	1.24679
ATPase (Phospho-Ser16)	1.00149	0.835352	0.834107		ATPase (Phospho-Ser16)	534.5	425	368		0.239451	0.156395	0.0461157		0.808318	0.809524	0.675229
ATP-Citrate Lyase (Ab-454)	1.09464	1.02718	0.938373		ATP-Citrate Lyase (Ab-454)	867	753.5	734		0.0554594	0.107919	0.00192672		1.31115	1.43524	1.34679
ATP-Citrate Lyase (Phospho-Ser454)	1.07464	0.983258	0.914965		ATP-Citrate Lyase (Phospho-Ser454)	163.5	139.5	132.5		0.0302737	0.0253443	0.0373566		0.247259	0.265714	0.243119
ATRIP (Ab-68/72)	1.46154	1.37783	0.942719		ATRIP (Ab-68/72)	4517	5241.5	5129.5		0.000626174	0.0821574	0.0359791		6.831	9.98381	9.41193
ATRIP (Phospho-Ser68/72)	0.948575	1.22845	1.29505		ATRIP (Phospho-Ser68/72)	520.5	392	527		0.240457	0.165954	0.0805055		0.787146	0.746667	0.966972
AurA (Ab-342)	1.4553	1.50608	1.03489		AurA (Ab-342)	460	531.5	571		0	0.20089	0.309591		0.695652	1.01238	1.04771
AurB (Ab-12)	1.32034	1.30024	0.984773		AurB (Ab-12)	321	336.5	344		0	0.224845	0.353553		0.485444	0.640952	0.631193
AurB (Ab-232)	1.21297	1.52253	1.25521		AurB (Ab-232)	257	247.5	322.5		0	0.00857099	0.331079		0.388658	0.471429	0.591743
AurB (Phospho-Thr232)	1.01112	0.844101	0.834814		AurB (Phospho-Thr232)	826.5	663.5	575		0.363606	0.310125	0.427953		1.24991	1.26381	1.05505
AurB (Phospho-Tyr12)	0.972821	0.853845	0.8777		AurB (Phospho-Tyr12)	575.5	444.5	405		0.261709	0.211575	0.261891		0.870321	0.846667	0.743119
AurB/C (Ab-202/175)	1.38307	1.31006	0.947213		AurB/C (Ab-202/175)	627	688.5	677		0	0.173567	0.359298		0.948204	1.31143	1.2422
AURORA KINASE (Ab-288)	1.41509	1.66433	1.17613		AURORA KINASE (Ab-288)	421	473	577.5		0	0.182383	0.383246		0.636673	0.900952	1.05963
AURORA KINASE (Phospho-Thr288)	0.971073	0.969385	0.998261		AURORA KINASE (Phospho-Thr288)	482.5	372	385.5		0.256464	0.140661	0.251293		0.729679	0.708571	0.707339
AXL (Phospho-Tyr691)	1.35671	0.933699	0.688207		AXL (Phospho-Tyr691)	479.5	516.5	369		0.184334	0.338152	0.168633		0.725142	0.98381	0.677064
BAD (Ab-112)	1.03289	1.07666	1.04237		BAD (Ab-112)	772.5	633.5	685.5		0.127233	0.0569257	0.10831		1.16824	1.20667	1.2578
BAD (Ab-134)	1.29344	1.43636	1.1105		BAD (Ab-134)	538.5	553	637.5		0.43989	0.148326	0.151959		0.814367	1.05333	1.16972
BAD (Ab-136)	1.10679	1.09756	0.991661		BAD (Ab-136)	618.5	543.5	559.5		0.0468737	0.0559441	0.0442337		0.93535	1.03524	1.02661
BAD (Ab-155)	0.960048	1.04116	1.08449		BAD (Ab-155)	511	389.5	438.5		0.0249079	0.00181542	0.00483767		0.772779	0.741905	0.804587
BAD (Ab-91/128)	1.01511	0.97406	0.959562		BAD (Ab-91/128)	639	515	513		0.00221317	0.164763	0.0937296		0.966352	0.980952	0.941284
BAD (Phospho-Ser112)	1.06721	1.03148	0.966517		BAD (Phospho-Ser112)	530.5	449.5	451		0.115963	0.0991051	0.0627146		0.802268	0.85619	0.827523
BAD (Phospho-Ser134)	0.885291	0.917397	1.03627		BAD (Phospho-Ser134)	695	488.5	525.5		0.12616	0.0796128	0.130522		1.05104	0.930476	0.96422
BAD (Phospho-Ser136)	0.996404	0.974797	0.978315		BAD (Phospho-Ser136)	730	577.5	586.5		0.282843	0.18244	0.237511		1.10397	1.1	1.07615
BAD (Phospho-Ser155)	0.949703	1.04083	1.09595		BAD (Phospho-Ser155)	404.5	305	347		0.169566	0.17156	0.199702		0.61172	0.580952	0.636697
BAD (Phospho-Ser91/128)	1.12061	1.08729	0.970269		BAD (Phospho-Ser91/128)	544	484	487.5		0.205373	0.254208	0.0855781		0.822684	0.921905	0.894495
BAX (Ab-167)	1.04245	0.997298	0.95669		BAX (Ab-167)	264	218.5	217		0.042855	0.087377	0.00651711		0.399244	0.41619	0.398165
BCL-2 (Ab-56)	1.01984	1.05509	1.03456		BCL-2 (Ab-56)	659.5	534	573.5		0.149034	0.0688568	0.235497		0.997353	1.01714	1.05229
BCL-2 (Ab-69)	1.20173	1.20402	1.00191		BCL-2 (Ab-69)	261.5	249.5	259.5		0.246068	0.0821888	0.0190742		0.395463	0.475238	0.476147
BCL-2 (Ab-70)	0.959429	1.01073	1.05347		BCL-2 (Ab-70)	287.5	219	239.5		0.174625	0.0129152	0.126954		0.434783	0.417143	0.43945
BCL-2 (Phospho-Ser70)	0.959547	0.820476	0.855066		BCL-2 (Phospho-Ser70)	993	756.5	671.5		0.0925719	0.107491	0.112674		1.5017	1.44095	1.23211
BCL-2 (Phospho-Ser87)	1.16493	1.07225	0.920442		BCL-2 (Phospho-Ser87)	486	449.5	429.5		0.171684	0.140006	0.209086		0.734972	0.85619	0.788073
BCL-2 (Phospho-Thr56)	0.90145	0.87958	0.975739		BCL-2 (Phospho-Thr56)	703.5	503.5	510		0.0432205	0.0940937	0.0970539		1.06389	0.959048	0.93578
BCL-2 (Phospho-Thr69)	1.05972	1.09314	1.03154		BCL-2 (Phospho-Thr69)	570.5	480	514		0.132621	0.144368	0.123812		0.86276	0.914286	0.943119
BCL-6 (Ab-333)	0.677709	1.02145	1.50721		BCL-6 (Ab-333)	683	367.5	575		0.575624	0.0250133	0.263167		1.03289	0.7	1.05505
BCL-XL (Ab-47)	1.39951	1.38679	0.990914		BCL-XL (Ab-47)	7567	8408	8649		0.132507	0.0111011	0.12852		11.4435	16.0152	15.8697
BCL-XL (Ab-62)	1.45534	1.52008	1.04448		BCL-XL (Ab-62)	10767.5	12441.5	13490		0.127335	0.0537086	0.377613		16.2836	23.6981	24.7523
BCL-XL (Phospho-Ser62)	1.08986	1.03602	0.950594		BCL-XL (Phospho-Ser62)	1095	947.5	935		0.156274	0.117167	0.0862141		1.65595	1.80476	1.7156
BCL-XL (Phospho-Thr47)	1.00848	0.951463	0.943458		BCL-XL (Phospho-Thr47)	727.5	582.5	570.5		0.195366	0.154167	0.219383		1.10019	1.10952	1.04679
BCR (Ab-177)	0.917262	0.750706	0.81842		BCR (Ab-177)	598	435.5	370		0.0236491	0.053581	0.214043		0.904348	0.829524	0.678899
BCR (Ab-360)	0.862888	0.637094	0.738328		BCR (Ab-360)	687.5	471	361		0.02777	0.0270232	0.430924		1.0397	0.897143	0.662385
BCR (Phospho-Tyr177)	0.981047	0.816036	0.831801		BCR (Phospho-Tyr177)	592.5	461.5	398.5		0.29239	0.372323	0.0479094		0.89603	0.879048	0.731193
BCR (Phospho-Tyr360)	1.20292	1.13747	0.945589		BCR (Phospho-Tyr360)	968	924.5	907.5		0.0350631	0.124671	0.158174		1.46389	1.76095	1.66514
Beta actin	0.913193	0.685313	0.750458		Beta actin	5371.5	3894.5	3034		0.12519	0.202446	0.501547		8.12325	7.4181	5.56697
BID (Ab-78)	0.889877	0.789708	0.887435		BID (Ab-78)	1572.5	1111	1023.5		0.524765	0.14384	0.375143		2.37807	2.11619	1.87798
BID (Phospho-Ser78)	0.973934	1.12513	1.15524		BID (Phospho-Ser78)	516	399	478.5		0.00274072	0.26583	0.199497		0.78034	0.76	0.877982
BIM (Ab-69/65)	0.909553	0.96068	1.05621		BIM (Ab-69/65)	682	492.5	540		0.0974605	0.0358937	0.0628539		1.03138	0.938095	0.990826
BIM (Phospho-Ser69/65)	0.967894	0.737245	0.761699		BIM (Phospho-Ser69/65)	799	614	485.5		0.138058	0.00230328	0.074279		1.20832	1.16952	0.890826
BLNK (Ab-96)	1.14235	1.31417	1.15041		BLNK (Ab-96)	1263	1145.5	1368		0.506116	0.490746	0.766032		1.91002	2.1819	2.51009
BLNK (Phospho-Tyr84)	1.33357	1.25927	0.944286		BLNK (Phospho-Tyr84)	765.5	810.5	794.5		0.218921	0.0444941	0.16465		1.15766	1.54381	1.4578
BLNK (Phospho-Tyr96)	0.864932	0.979975	1.13301		BLNK (Phospho-Tyr96)	715	491	577.5		0.0731831	0.486766	0.0134687		1.08129	0.935238	1.05963
B-RAF (Ab-446)	0.789233	0.897828	1.13759		B-RAF (Ab-446)	736.5	461.5	545		0.250584	0.20991	0.282843		1.1138	0.879048	1
B-RAF (Ab-598)	1.04224	1.21607	1.16678		B-RAF (Ab-598)	3950.5	3269	3959.5		0.309477	0.00735443	0.189479		5.97429	6.22667	7.26514
B-RAF (Ab-601)	0.978322	1.04573	1.06891		B-RAF (Ab-601)	481.5	374	415		0.168883	0.117221	0.126087		0.728166	0.712381	0.761468
B-RAF (Phospho-Ser446)	1.01338	1.02506	1.01153		B-RAF (Phospho-Ser446)	1005.5	809	849.5		0.103376	0.0506949	0.163979		1.5206	1.54095	1.55872
B-RAF (Phospho-Ser601)	0.677645	0.735001	1.08464		B-RAF (Phospho-Ser601)	605	325.5	366.5		0.546985	0.188996	0.0289403		0.914934	0.62	0.672477
B-RAF (Phospho-Thr598)	0.833868	0.906336	1.08691		B-RAF (Phospho-Thr598)	541.5	358.5	404.5		0.144947	0.0532549	0.0681759		0.818904	0.682857	0.742202
BRCA1 (Ab-1423)	1.13215	1.07011	0.945199		BRCA1 (Ab-1423)	13290	11946	11721.5		0.0142592	0.100745	0.142067		20.0983	22.7543	21.5073
BRCA1 (Ab-1457)	0.644919	0.719805	1.11612		BRCA1 (Ab-1457)	831	425.5	493		0.26208	0.254259	0.46758		1.25671	0.810476	0.904587
BRCA1 (Ab-1524)	0.946383	1.05181	1.1114		BRCA1 (Ab-1524)	995.5	748	863		0.195333	0.213645	0.180259		1.50548	1.42476	1.58349
BRCA1 (Phospho-Ser1423)	1.4597	1.5905	1.08961		BRCA1 (Phospho-Ser1423)	2866	3321.5	3757		0.144579	0.0406616	0.0391478		4.33422	6.32667	6.89358
BRCA1 (Phospho-Ser1457)	0.971208	0.547965	0.56421		BRCA1 (Phospho-Ser1457)	889	685.5	401.5		0.233846	0.31255	0.16731		1.34442	1.30571	0.736697
BRCA1 (Phospho-Ser1524)	0.932019	1.09517	1.17505		BRCA1 (Phospho-Ser1524)	436.5	323	394		0.102057	0.153243	0.251256		0.660113	0.615238	0.722936
Breast tumor kinase (Phospho-Tyr447)	1.07315	1.04551	0.974237		Breast tumor kinase (Phospho-Tyr447)	517	440.5	445.5		0.0847981	0.155708	0.112693		0.781853	0.839048	0.817431
BTK (Ab-222)	0.875047	0.996673	1.13899		BTK (Ab-222)	694.5	482.5	570.5		0.117088	0.441117	0.380511		1.05028	0.919048	1.04679
BTK (Phospho-Tyr222)	0.759996	0.814597	1.07184		BTK (Phospho-Tyr222)	882.5	532.5	592.5		0.100157	0.335959	0.213624		1.33459	1.01429	1.08716
BTK (Phospho-Tyr550)	0.587223	0.642284	1.09377		BTK (Phospho-Tyr550)	681	317.5	360.5		0.232587	0.0645861	0.00588438		1.02987	0.604762	0.661468
c-Abl (Ab-412)	1.06908	0.929782	0.869702		c-Abl (Ab-412)	1018.5	864.5	780.5		0.039573	0.118601	0.0443924		1.54026	1.64667	1.43211
c-Abl (Phospho-Tyr245)	1.27854	1.16981	0.914959		c-Abl (Phospho-Tyr245)	530	538	511		0.14409	0.241836	0.00553508		0.801512	1.02476	0.937615
c-Abl (Phospho-Tyr412)	1.58221	1.19993	0.75839		c-Abl (Phospho-Tyr412)	363	456	359		0	0.297729	0.0393931		0.54896	0.868571	0.658716
Calmodulin (Ab-79/81)	1.10004	1.26139	1.14667		Calmodulin (Ab-79/81)	4592.5	4011	4774.5		0.855303	1.1124	0.891418		6.94518	7.64	8.76055
Calmodulin (Phospho-Thr79/Ser81)	1.01047	1.02548	1.01486		Calmodulin (Phospho-Thr79/Ser81)	442.5	355	374		0.0303616	0.0119511	0.121002		0.669187	0.67619	0.686239
Calsenilin/KCNIP3 (Ab-63)	0.911355	1.23706	1.35738		Calsenilin/KCNIP3 (Ab-63)	638.5	462	651		0.202663	0.168359	0.0217237		0.965595	0.88	1.1945
Calsenilin/KCNIP3 (Phospho-Ser63)	1.19029	1.5742	1.32254		Calsenilin/KCNIP3 (Phospho-Ser63)	1746.5	1650.5	2266		0.315394	0.180365	0.0842537		2.64121	3.14381	4.1578
CaMK1-a (Ab-177)	0.95954	1.03587	1.07955		CaMK1-a (Ab-177)	930	708.5	794		0.165752	0.0848329	0.140709		1.40643	1.34952	1.45688
CaMK1-a (Phospho-Thr177)	0.927134	0.753897	0.813148		CaMK1-a (Phospho-Thr177)	566.5	417	352		0.328277	0.342531	0.0160706		0.856711	0.794286	0.645872
CaMK2 (Phospho-Thr305)	0.970144	1.00076	1.03156		CaMK2 (Phospho-Thr305)	568	437.5	468.5		0.164328	0.066266	0.185644		0.858979	0.833333	0.859633
CaMK2-beta/gamma/delta (Ab-287)	1.04148	1.24846	1.19873		CaMK2-beta/gamma/delta (Ab-287)	2778.5	2297.5	2859		0.0908537	0.0951016	0.130094		4.20189	4.37619	5.24587
CaMK2-beta/gamma/delta (Phospho-Thr287)	0.924963	0.982423	1.06212		CaMK2-beta/gamma/delta (Phospho-Thr287)	896	658	725.5		0.24149	0.156896	0.273876		1.35501	1.25333	1.33119
CaMK4 (Ab-196/200)	0.838483	0.964576	1.15038		CaMK4 (Ab-196/200)	700	466	556.5		0.149503	0.0940786	0.194407		1.0586	0.887619	1.0211
CaMK4 (Phospho-Thr196/200)	0.845468	0.819218	0.968953		CaMK4 (Phospho-Thr196/200)	762	511.5	514.5		0.193016	0.00967693	0.0371076		1.15236	0.974286	0.944037
CaMKII (Ab-286)	1.45981	2.81334	1.9272		CaMKII (Ab-286)	1405.5	1629	3259		0.574037	0.348127	0.147106		2.12552	3.10286	5.97982
CaMKII (Phospho-Thr286)	1.06287	1.04765	0.985686		CaMKII (Phospho-Thr286)	688.5	581	594.5		0.116054	0.0851936	0.0582813		1.04121	1.10667	1.09083
CASP1 (Ab-376)	1.10986	1.2547	1.1305		CASP1 (Ab-376)	425	374.5	439.5		0.432583	0.224688	0.394178		0.642722	0.713333	0.806422
CASP1 (Phospho-Ser376)	1.27579	1.54429	1.21045		CASP1 (Phospho-Ser376)	658	666.5	837.5		0.34818	0.0456198	0.394291		0.995085	1.26952	1.5367
CASP2 (Ab-157)	1.19018	1.34872	1.13321		CASP2 (Ab-157)	336	317.5	373.5		0.273583	0.26948	0.40325		0.508129	0.604762	0.685321
CASP2 (Phospho-Ser157)	1.20205	1.41578	1.17781		CASP2 (Phospho-Ser157)	383.5	366	447.5		0.300543	0.216382	0.538823		0.579962	0.697143	0.821101
CASP6 (Ab-Ser257)	1.04208	1.07573	1.03229		CASP6 (Ab-Ser257)	683.5	565.5	606		0.0258635	0.0312602	0.105016		1.03365	1.07714	1.11193
CASP6 (Phospho-Ser257)	0.821556	0.879184	1.07014		CASP6 (Phospho-Ser257)	428.5	279.5	310.5		0.272281	0.0936063	0.125252		0.648015	0.532381	0.569725
CASP8 (Ab-347)	0.872122	1.05886	1.21412		CASP8 (Ab-347)	1009.5	699	881		0.223444	0.24683	0.264864		1.52665	1.33143	1.61651
CASP8 (Phospho-Ser347)	0.948267	0.878145	0.926053		CASP8 (Phospho-Ser347)	738.5	556	534.5		0.29012	0.221289	0.197117		1.11682	1.05905	0.980734
CASP9 (Ab-125)	1.00082	0.926551	0.925792		CASP9 (Ab-125)	759.5	603.5	580		0.162928	0.17458	0.0316979		1.14858	1.14952	1.06422
CASP9 (Phospho-Thr125)	0.9084	0.960905	1.0578		CASP9 (Phospho-Thr125)	473.5	341.5	375		0.270298	0.147012	0.192333		0.716068	0.650476	0.688073
Caspase 9 (Ab-144)	0.760906	0.917522	1.20583		Caspase 9 (Ab-144)	703.5	425	532		0.35682	0.106482	0.313679		1.06389	0.809524	0.976147
Caspase 9 (Ab-153)	0.660977	1.59603	2.41465		Caspase 9 (Ab-153)	4378	2297.5	5759		0.184449	0.348706	0.135552		6.62079	4.37619	10.567
Caspase 9 (Ab-196)	1.33401	1.30341	0.97706		Caspase 9 (Ab-196)	8065.5	8542.5	8664.5		0.0177971	0.0641507	0.0397439		12.1974	16.2714	15.8982
Caspase 9 (Phospho-Ser144)	0.980443	0.959566	0.978707		Caspase 9 (Phospho-Ser144)	602.5	469	476.5		0.177217	0.171877	0.0519386		0.911153	0.893333	0.874312
Caspase 9 (Phospho-Ser196)	0.94677	1.0248	1.08242		Caspase 9 (Phospho-Ser196)	3701	2782	3126		0.0603744	0.063543	0.532027		5.59698	5.29905	5.73578
Caspase 9 (Phospho-Tyr153)	0.850466	0.752774	0.885131		Caspase 9 (Phospho-Tyr153)	876	591.5	543.5		0.0791056	0.187685	0.506099		1.32476	1.12667	0.997248
Caspase-3 (Ab-150)	1.22746	1.19124	0.970492		Caspase-3 (Ab-150)	137.5	134	135		0.0154278	0.0105538	0		0.20794	0.255238	0.247706
Caspase-3 (Phospho-Ser150)	1.01439	0.901497	0.888708		Caspase-3 (Phospho-Ser150)	465	374.5	345.5		0.23114	0.0736373	0.104378		0.703214	0.713333	0.633945
Catalase (Ab-385)	1.01702	1.05465	1.037		Catalase (Ab-385)	1942.5	1568.5	1688.5		0.163445	0.203319	0.0749613		2.93762	2.98762	3.09817
Catalase (Phospho-Tyr385)	0.857407	0.806734	0.9409		Catalase (Phospho-Tyr385)	947.5	645	630		0.320157	0.22145	0.166114		1.43289	1.22857	1.15596
Catenin beta (Ab-37)	1.32968	1.33779	1.0061		Catenin beta (Ab-37)	2441.5	2577.5	2692		0.230248	0.0864165	0.351452		3.69225	4.90952	4.93945
Catenin beta (Ab-41/45)	0.969675	0.909554	0.937999		Catenin beta (Ab-41/45)	717	552	537.5		0.116372	0.163967	0.040782		1.08431	1.05143	0.986239
Catenin beta (Ab-654)	0.984058	1.01791	1.0344		Catenin beta (Ab-654)	711	555.5	596.5		0.310292	0.23549	0.491952		1.07524	1.0581	1.0945
Catenin beta (CTNNB) (Ab-33)	1.06495	1.10998	1.04229		Catenin beta (CTNNB) (Ab-33)	663.5	561	607		0.188633	0.0302506	0.0978533		1.0034	1.06857	1.11376
Catenin beta (CTNNB) (Ab-489)	0.846084	0.91841	1.08548		Catenin beta (CTNNB) (Ab-489)	557.5	374.5	422		0.384311	0.14161	0.341824		0.8431	0.713333	0.774312
Catenin beta (CTNNB) (Phospho-Tyr489)	0.996409	0.9216	0.924921		Catenin beta (CTNNB) (Phospho-Tyr489)	809	640	614.5		0.393323	0.245278	0.466035		1.22344	1.21905	1.12752
Catenin beta (Phospho-Ser33)	0.979789	0.971471	0.991511		Catenin beta (Phospho-Ser33)	439	341.5	351.5		0.196508	0.151153	0.23939		0.663894	0.650476	0.644954
Catenin beta (Phospho-Ser37)	1.29372	1.07056	0.827507		Catenin beta (Phospho-Ser37)	442	454	390		0.163178	0.0591851	0.242955		0.668431	0.864762	0.715596
Catenin beta (Phospho-Thr41/Ser45)	0.917276	1.00119	1.09148		Catenin beta (Phospho-Thr41/Ser45)	500.5	364.5	413		0.103134	0.106696	0.147243		0.7569	0.694286	0.757798
Catenin beta (Phospho-Tyr654)	0.961944	1.03497	1.07592		Catenin beta (Phospho-Tyr654)	728	556	621		0.198145	0.261986	0.202681		1.10095	1.05905	1.13945
Catenin delta-1 (Ab-228)	1.03243	0.94529	0.915594		Catenin delta-1 (Ab-228)	837.5	686.5	652.5		0.0903408	0.0463508	0.0270922		1.26654	1.30762	1.19725
Catenin delta-1 (Phospho-Tyr228)	0.914147	0.699043	0.764694		Catenin delta-1 (Phospho-Tyr228)	1316.5	955.5	758.5		0.162745	0.105826	0.489428		1.99093	1.82	1.39174
Caveolin-1 (Ab-14)	0.827849	0.897324	1.08392		Caveolin-1 (Ab-14)	443.5	291.5	328		0.253506	0.230446	0.258698		0.670699	0.555238	0.601835
Caveolin-1 (Phospho-Tyr14)	0.900728	0.841271	0.933991		Caveolin-1 (Phospho-Tyr14)	505.5	361.5	350.5		0.00419648	0.0254285	0.102889		0.764461	0.688571	0.643119
CBL (Phospho-Tyr700)	1.0619	1.27703	1.20259		CBL (Phospho-Tyr700)	742.5	626	781.5		0.191419	0.0564782	0.0660509		1.12287	1.19238	1.43394
CBL (Phospho-Tyr774)	0.994168	1.0849	1.09127		CBL (Phospho-Tyr774)	515	406.5	460.5		0.170255	0.0017395	0.041459		0.778828	0.774286	0.844954
CD19 (Ab-531)	0.930209	1.01349	1.08953		CD19 (Ab-531)	589	435	492		0.314536	0.247081	0.324809		0.890737	0.828571	0.902752
CD19 (Phpspho-Tyr531)	1.17305	1.09016	0.92934		CD19 (Phpspho-Tyr531)	502.5	468	451.5		0.00985024	0.208506	0.155047		0.759924	0.891429	0.82844
CD22/BL-CAM (Phospho-Tyr807)	0.779267	0.631024	0.809766		CD22/BL-CAM (Phospho-Tyr807)	684.5	423.5	356		0.114666	0.10185	0.560124		1.03516	0.806667	0.653211
CD227/mucin 1 (Ab-1243)	1.06096	1.07453	1.01279		CD227/mucin 1 (Ab-1243)	323.5	272.5	286.5		0.212023	0.10639	0.234468		0.489225	0.519048	0.525688
CD227/mucin 1 (Phospho-Tyr1243)	0.962473	1.02844	1.06854		CD227/mucin 1 (Phospho-Tyr1243)	856.5	654.5	726		0.231987	0.173941	0.299985		1.29527	1.24667	1.33211
CD28 (Phospho-Tyr218)	1.02175	0.986659	0.965654		CD28 (Phospho-Tyr218)	757.5	614.5	616		0.482606	0.288826	0.312229		1.14556	1.17048	1.13028
CD32 (FcgammaRIIb) (Ab-292)	1.36696	1.07527	0.786615		CD32 (FcgammaRIIb) (Ab-292)	4056.5	4402.5	3595		0.108598	0.0772557	0.729333		6.13459	8.38571	6.59633
CD3Z (Ab-142)	1.0351	1.0167	0.982221		CD3Z (Ab-142)	774.5	636.5	649		0.247419	0.216631	0.357367		1.17127	1.21238	1.19083
CD3Z (Phospho-Tyr142)	0.951791	0.966148	1.01509		CD3Z (Phospho-Tyr142)	837	632.5	666.5		0.342993	0.193406	0.136859		1.26578	1.20476	1.22294
CD4 (Ab-433)	0.680848	1.47175	2.16164		CD4 (Ab-433)	4234.5	2289	5136.5		0.160141	0.208827	0.170289		6.40378	4.36	9.42477
CD4 (Phospho-Ser433)	1.16418	1.05183	0.903494		CD4 (Phospho-Ser433)	819	757	710		0.374706	0.1644	0.460117		1.23856	1.4419	1.30275
CD45 (Phospho-Ser1007)	0.894953	0.962451	1.07542		CD45 (Phospho-Ser1007)	592.5	421	470		0.278069	0.12429	0.352049		0.89603	0.801905	0.862385
CD5 (Ab-453)	1.42204	1.63919	1.1527		CD5 (Ab-453)	1829	2065	2471		0.579139	0.0465697	0.0726852		2.76597	3.93333	4.53394
CD5 (Phospho-Tyr453)	1.32462	1.37608	1.03885		CD5 (Phospho-Tyr453)	1412.5	1485.5	1602		0.0105127	0.114717	0.0556151		2.13611	2.82952	2.93945
CDC2 (Ab-15)	0.860954	0.705409	0.819334		CDC2 (Ab-15)	602	411.5	350		0.11511	0.201049	0.408102		0.910397	0.78381	0.642202
CDC2 (Phospho-Tyr15)	1.1667	1.25858	1.07874		CDC2 (Phospho-Tyr15)	536	496.5	556		0.0316615	0.11251	0.101742		0.810586	0.945714	1.02018
CDC25A (Ab-124)	1.21675	1.14463	0.940725		CDC25A (Ab-124)	132.5	128	125		0.0373566	0.0331456	0.0226274		0.200378	0.24381	0.229358
CDC25A (Ab-178)	0.931667	0.875811	0.940048		CDC25A (Ab-178)	728	538.5	525.5		0.382692	0.274439	0.348507		1.10095	1.02571	0.96422
CDC25A (Ab-75)	0.874415	0.834296	0.95412		CDC25A (Ab-75)	755.5	524.5	519.5		0.0439894	0.0822374	0.134752		1.14253	0.999048	0.953211
CDC25A (Phospho-Ser124)	1.08645	0.960168	0.883764		CDC25A (Phospho-Ser124)	695	599.5	550		0.301156	0.142719	0.370267		1.05104	1.1419	1.00917
CDC25A (Phospho-Ser75)	0.914054	0.763803	0.835621		CDC25A (Phospho-Ser75)	525	381	330.5		0	0.400879	0.0492086		0.793951	0.725714	0.606422
CDC25B (Ab-323)	0.690008	1.09473	1.58655		CDC25B (Ab-323)	726.5	398	655.5		0.146969	0.294924	0.382949		1.09868	0.758095	1.20275
CDC25B (Ab-353)	1.10102	1.09606	0.995495		CDC25B (Ab-353)	222.5	194.5	201		0.11123	0.0399906	0.0985024		0.336484	0.370476	0.368807
CDC25B (Phospho-Ser323)	0.881323	0.953861	1.08231		CDC25B (Phospho-Ser323)	549.5	384.5	432		0.19431	0.28505	0.304449		0.831002	0.732381	0.792661
CDC25B (Phospho-Ser353)	0.968482	1.25828	1.29922		CDC25B (Phospho-Ser353)	634	487.5	657.5		0.158374	0.111687	0.175298		0.95879	0.928571	1.20642
CDC25C (Ab-216)	1.36888	1.23544	0.902519		CDC25C (Ab-216)	9208.5	10008	9376.5		0.264383	0.173103	0.24758		13.9259	19.0629	17.2046
CDC25C (Phospho-Ser216)	0.940282	1.12172	1.19296		CDC25C (Phospho-Ser216)	722	539	667.5		0.238967	0.18104	0.200215		1.09187	1.02667	1.22477
CDC25C (Phospho-Thr48)	1.14122	1.11085	0.97339		CDC25C (Phospho-Thr48)	527	477.5	482.5		0.0187846	0.199915	0.150947		0.796975	0.909524	0.885321
CDK1/CDC2 (Ab-14)	1.07886	0.928973	0.861065		CDK1/CDC2 (Ab-14)	495	424	379		0.219989	0.173441	0.197766		0.748582	0.807619	0.695413
CDK1/CDC2 (Phospho-Thr14)	0.893285	1.09175	1.22217		CDK1/CDC2 (Phospho-Thr14)	818.5	580.5	736.5		0.285953	0.0231439	0.273626		1.23781	1.10571	1.35138
CDK2 (Ab-160)	0.99149	1.04879	1.05779		CDK2 (Ab-160)	796.5	627	688.5		0.229932	0.30224	0.307081		1.20454	1.19429	1.2633
CDK2 (Phospho-Thr160)	1.24268	0.939935	0.756378		CDK2 (Phospho-Thr160)	486	479.5	376.5		0	0.181385	0.0920272		0.734972	0.913333	0.690826
CDK5 (Ab-15)	1.02128	1.04687	1.02505		CDK5 (Ab-15)	4877	3954.5	4208		0.0722041	0.130353	0.177113		7.37543	7.53238	7.7211
CDK5 (Phospho-Tyr15)	0.984772	1.05924	1.07562		CDK5 (Phospho-Tyr15)	1075	840.5	938.5		0.16839	0.167417	0.271993		1.62571	1.60095	1.72202
CDK7 (Ab-170)	0.871257	1.00474	1.1532		CDK7 (Ab-170)	605	418.5	501		0.224404	0.0692745	0.358493		0.914934	0.797143	0.919266
CDK7 (Phospho-Thr170)	1.01782	1.04127	1.02303		CDK7 (Phospho-Thr170)	469	379	402.5		0.126646	0.123137	0.107164		0.709263	0.721905	0.738532
Chk1 (Ab-280)	1.0683	1.09295	1.02308		Chk1 (Ab-280)	247	209.5	222.5		0.383613	0.212638	0.257419		0.373535	0.399048	0.408257
Chk1 (Ab-286)	1.16728	1.27539	1.09262		Chk1 (Ab-286)	1065	987	1119.5		0.0239022	0.0071642	0.217911		1.61059	1.88	2.05413
Chk1 (Ab-317)	1.02956	1.11077	1.07887		Chk1 (Ab-317)	958.5	783.5	877.5		0.48911	0.349267	0.419832		1.44953	1.49238	1.61009
Chk1 (Ab-345)	0.980161	1.12974	1.15261		Chk1 (Ab-345)	922	717.5	858.5		0.121174	0.0699715	0.147434		1.39433	1.36667	1.57523
Chk1 (Phospho-Ser280)	0.709657	0.926954	1.3062		Chk1 (Phospho-Ser280)	536	302	409.5		0	0.0889737	0.333264		0.810586	0.575238	0.751376
Chk1 (Phospho-Ser286)	1.15294	0.897255	0.778231		Chk1 (Phospho-Ser286)	679.5	622	502.5		0.14881	0.0863989	0.212484		1.0276	1.18476	0.922018
Chk1 (Phospho-Ser296)	0.904344	0.905371	1.00114		Chk1 (Phospho-Ser296)	922	662	688		0.0705573	0	0.0739995		1.39433	1.26095	1.26239
Chk1 (Phospho-Ser301)	1.02663	0.896342	0.873087		Chk1 (Phospho-Ser301)	589.5	480.5	435.5		0.135544	0.00441482	0.2127		0.891493	0.915238	0.799083
Chk1 (Phospho-Ser317)	0.654135	0.664969	1.01656		Chk1 (Phospho-Ser317)	801	416	439		0	0.129183	0.125636		1.21134	0.792381	0.805505
Chk1 (Phospho-Ser345)	1.33269	1.51789	1.13896		Chk1 (Phospho-Ser345)	241	255	301.5		0	0.183016	0.297853		0.364461	0.485714	0.553211
Chk2 (Ab-383)	0.983932	1.01803	1.03466		Chk2 (Ab-383)	1382.5	1080	1160		0.151906	0.14535	0.390128		2.09074	2.05714	2.12844
Chk2 (Ab-387)	0.980029	1.00762	1.02815		Chk2 (Ab-387)	1050	817	872		0.136034	0.0103859	0.0551414		1.5879	1.55619	1.6
Chk2 (Ab-516)	1.07209	1.19673	1.11626		Chk2 (Ab-516)	695.5	592	686		0.46666	0.33922	0.445292		1.0518	1.12762	1.25872
Chk2 (Ab-68)	1.39511	1.55387	1.11379		Chk2 (Ab-68)	2745	3040.5	3515.5		0.055126	0.0272098	0.0738183		4.15123	5.79143	6.45046
Chk2 (Phospho-Ser516)	0.582734	0.609606	1.04611		Chk2 (Phospho-Ser516)	616	285	309.5		0.68874	0.124054	0.24446		0.931569	0.542857	0.56789
Chk2 (Phospho-Thr383)	0.876785	0.783474	0.893576		Chk2 (Phospho-Thr383)	645	449	416.5		0.188562	0.182682	0.239381		0.975425	0.855238	0.76422
Chk2 (Phospho-Thr387)	0.849479	1.00839	1.18707		Chk2 (Phospho-Thr387)	450	303.5	374		0.172848	0.0489267	0.121002		0.680529	0.578095	0.686239
Chk2 (Phospho-Thr68)	0.902588	0.820933	0.909533		Chk2 (Phospho-Thr68)	737.5	528.5	499		0.0393103	0.0120416	0.133202		1.11531	1.00667	0.915596
c-Jun (Ab-170)	1.08148	1.02142	0.944461		c-Jun (Ab-170)	714.5	613.5	601.5		0.0880791	0.0449506	0.0717099		1.08053	1.16857	1.10367
c-Jun (Ab-239)	0.790453	1.09107	1.38031		c-Jun (Ab-239)	605.5	380	544.5		0.131962	0.338667	0.164927		0.91569	0.72381	0.999083
c-Jun (Ab-243)	1.18879	1.11928	0.941531		c-Jun (Ab-243)	1148.5	1084	1059.5		0.134834	0.0508804	0.0941029		1.73686	2.06476	1.94404
c-Jun (Ab-63)	0.853436	0.931942	1.09199		c-Jun (Ab-63)	580	393	445.5		0.377936	0.298676	0.246019		0.877127	0.748571	0.817431
c-Jun (Ab-73)	1.27824	1.10851	0.867219		c-Jun (Ab-73)	15949.5	16186.5	14572		0.074703	0.0577952	0.0821044		24.1202	30.8314	26.7376
c-Jun (Ab-91)	1.08976	1.03394	0.948781		c-Jun (Ab-91)	230	199	196		0.178314	0	0.0937999		0.347826	0.379048	0.359633
c-Jun (Ab-93)	1.28238	1.41494	1.10337		c-Jun (Ab-93)	523.5	533	610.5		0.0553799	0.0716393	0.179528		0.791682	1.01524	1.12018
c-Jun (Phospho-Ser243)	0.809394	1.10288	1.3626		c-Jun (Phospho-Ser243)	450.5	289.5	409.5		0.0926067	0.290659	0.00172676		0.681285	0.551429	0.751376
c-Jun (Phospho-Ser63)	1.45396	1.36248	0.937083		c-Jun (Phospho-Ser63)	366	422.5	411		0.239566	0.0284516	0.392264		0.553497	0.804762	0.754128
c-Jun (Phospho-Ser73)	1.27981	1.33765	1.0452		c-Jun (Phospho-Ser73)	683	694	753		0.20913	0.160984	0.0600994		1.03289	1.3219	1.38165
c-Jun (Phospho-Thr239)	1.01596	1.15412	1.13599		c-Jun (Phospho-Thr239)	574	463	546		0.0394206	0.0702525	0.0854744		0.868053	0.881905	1.00183
c-Jun (Phospho-Thr91)	1.19359	0.986457	0.826464		c-Jun (Phospho-Thr91)	468	443.5	380.5		0.0332401	0.0494257	0.169111		0.70775	0.844762	0.698165
c-Jun (Phospho-Thr93)	1.15388	0.733142	0.63537		c-Jun (Phospho-Thr93)	846.5	775.5	511.5		0.0142006	0.0100299	0.222569		1.28015	1.47714	0.938532
c-Jun (Phospho-Tyr170)	1.11318	1.53223	1.37644		c-Jun (Phospho-Tyr170)	525	464	663		0.339411	0.332218	0.117318		0.793951	0.88381	1.21651
CK1-A (Ab-321)	0.924639	0.890707	0.963303		CK1-A (Ab-321)	637.5	468	468		0.21851	0.129938	0.395859		0.964083	0.891429	0.858716
CK1-A (Phospho-Thr321)	0.900698	0.890735	0.988939		CK1-A (Phospho-Thr321)	867	620	636.5		0.0978695	0.0364958	0.0833197		1.31115	1.18095	1.16789
CK1-A/A2 (Phospho-Tyr294)	1.07561	0.973819	0.905368		CK1-A/A2 (Phospho-Tyr294)	993	848	797		0.203658	0.0150093	0.262614		1.5017	1.61524	1.46239
CK2-b (Ab-209)	0.967738	1.30012	1.34347		CK2-b (Ab-209)	559	429.5	599		0.189742	0.0576222	0.188877		0.845369	0.818095	1.09908
CK2-b (Phospho-Ser209)	1.01709	1.06357	1.0457		CK2-b (Phospho-Ser209)	984.5	795	863		0.24061	0.217024	0.262195		1.48885	1.51429	1.58349
c-Kit (Ab-721)	1.09392	1.03805	0.948925		c-Kit (Ab-721)	810	703.5	693		0.0366648	0.131672	0.169379		1.22495	1.34	1.27156
c-Kit (Phospho-Tyr721)	1.01502	0.907282	0.893853		c-Kit (Phospho-Tyr721)	731.5	589.5	547		0.107298	0.0611746	0.16288		1.10624	1.12286	1.00367
claudin 3 (Ab-219)	0.88437	0.908155	1.02689		claudin 3 (Ab-219)	582.5	409	436		0.074049	0.155598	0.107039		0.880907	0.779048	0.8
claudin 3 (Phospho-Tyr219)	0.919768	1.17777	1.28051		claudin 3 (Phospho-Tyr219)	1297.5	947.5	1259.5		0.267583	0.209707	0.327307		1.96219	1.80476	2.31101
claudin 6 (Phospho-Tyr219)	1.0147	0.882446	0.869662		claudin 6 (Phospho-Tyr219)	1245	1003	905.5		0.187426	0.0437095	0.0179607		1.8828	1.91048	1.66147
claudin 7 (Ab-210)	0.855526	1.15951	1.35531		claudin 7 (Ab-210)	530	360	506.5		0.101396	0.0510688	0.107497		0.801512	0.685714	0.929358
claudin 7 (Phospho-Tyr210)	0.969262	1.09215	1.12679		claudin 7 (Phospho-Tyr210)	1707.5	1314	1537		0.197534	0.00753386	0.194144		2.58223	2.50286	2.82018
c-met (Ab-1003)	0.690832	0.80712	1.16833		c-met (Ab-1003)	809.5	444	538.5		0.0777424	0.0254813	0.216662		1.2242	0.845714	0.988073
c-met (Phospho-Tyr1003)	0.726181	0.875252	1.20528		c-met (Phospho-Tyr1003)	725	418	523		0.0390128	0.365395	0.175763		1.09641	0.79619	0.959633
Coagulation Factor III (Phospho-Ser290)	0.853932	1.08072	1.26558		Coagulation Factor III (Phospho-Ser290)	604	409.5	538		0.0304384	0.119146	0.0210292		0.913422	0.78	0.987156
cofilin (Ab-3)	0.934447	0.957931	1.02513		cofilin (Ab-3)	1050	779	829		0.204724	0.157942	0.259301		1.5879	1.48381	1.5211
cofilin (Phospho-Ser3)	0.93908	0.866032	0.922214		cofilin (Phospho-Ser3)	566	422	404		0	0.154156	0.06651		0.855955	0.80381	0.741284
Connexin 43 (Ab-367)	1.17005	1.17385	1.00325		Connexin 43 (Ab-367)	999.5	928.5	967		0.297841	0.162212	0.380244		1.51153	1.76857	1.77431
Connexin 43 (Phospho-Ser367)	1.17266	1.1942	1.01837		Connexin 43 (Phospho-Ser367)	667	621	656.5		0.0614875	0.0979246	0.337128		1.0087	1.18286	1.20459
Cortactin (Ab-421)	0.962479	1.29577	1.34629		Cortactin (Ab-421)	485.5	371	518.5		0.11506	0.0686141	0.126829		0.734216	0.706667	0.951376
Cortactin (Ab-466)	0.920828	1.18399	1.28579		Cortactin (Ab-466)	952	696	929		0.163407	0.0629894	0.296848		1.4397	1.32571	1.70459
Cortactin (Phospho-Tyr421)	1.07488	1.14654	1.06666		Cortactin (Phospho-Tyr421)	1108.5	946	1047.5		0.169042	0.164443	0.24099		1.67637	1.8019	1.92202
Cortactin (Phospho-Tyr466)	1.07727	0.971896	0.902187		Cortactin (Phospho-Tyr466)	580.5	496.5	465		0.33985	0.266322	0.295008		0.877883	0.945714	0.853211
COT (Ab-290)	0.907157	0.957823	1.05585		COT (Ab-290)	672	484	530.5		0.00210448	0.0730482	0.0973022		1.01626	0.921905	0.973394
COT (Phospho-Thr290)	0.932048	0.981966	1.05356		COT (Phospho-Thr290)	375	277.5	303.5		0.196104	0.10957	0.14212		0.567108	0.528571	0.556881
CPI17 alpha (Ab-38)	0.930171	0.999869	1.07493		CPI17 alpha (Ab-38)	315.5	233	260		0.0739605	0.103183	0.0870285		0.477127	0.44381	0.477064
CPI17 alpha (Phospho-Thr38)	0.962286	0.931772	0.96829		CPI17 alpha (Phospho-Thr38)	758.5	579.5	582.5		0.157549	0.0451475	0.0958995		1.14707	1.10381	1.06881
c-PLA2 (Ab-505)	0.909057	1.0097	1.11071		c-PLA2 (Ab-505)	584	421.5	486		0.0169512	0.0184536	0.0232792		0.883176	0.802857	0.891743
c-PLA2 (Phospho-Ser505)	0.889855	0.956955	1.07541		c-PLA2 (Phospho-Ser505)	523	369.5	412.5		0.310965	0.25452	0.275986		0.790926	0.70381	0.756881
c-Raf (Ab-296)	1.37923	1.14658	0.831322		c-Raf (Ab-296)	836.5	916	790.5		0.374475	0.194532	0.410578		1.26503	1.74476	1.45046
c-Raf (Ab-43)	1.17315	0.900051	0.767208		c-Raf (Ab-43)	2078	1935.5	1541.5		0.122502	0.00474936	0.102293		3.14253	3.68667	2.82844
c-Raf (Phospho-Ser296)	0.892276	0.995799	1.11602		c-Raf (Phospho-Ser296)	694.5	492	570		0.25352	0.0661116	0.111648		1.05028	0.937143	1.04587
c-Raf (Phospho-Ser43)	0.848604	0.963059	1.13487		c-Raf (Phospho-Ser43)	400	269.5	317.5		0.144957	0.0393566	0.118037		0.604915	0.513333	0.582569
CREB (Ab-100)	0.981341	1.00294	1.02201		CREB (Ab-100)	695	541.5	574.5		0.262494	0.152782	0.267088		1.05104	1.03143	1.05413
CREB (Ab-121)	0.995309	1.05134	1.05629		CREB (Ab-121)	419.5	331.5	363.5		0.0927077	0.0703907	0.110881		0.634405	0.631429	0.666972
CREB (Ab-129)	0.881274	1.05525	1.19742		CREB (Ab-129)	641	448.5	557.5		0.227245	0.121398	0.384311		0.969376	0.854286	1.02294
CREB (Ab-133)	1.06098	1.12803	1.06319		CREB (Ab-133)	498	419.5	463		0.195945	0.0724806	0.222975		0.753119	0.799048	0.849541
CREB (Ab-142)	0.961078	1.02935	1.07103		CREB (Ab-142)	603.5	460.5	512		0.261284	0.118235	0.127058		0.912665	0.877143	0.93945
CREB (Phospho-Ser121)	1.26598	1.19963	0.947591		CREB (Phospho-Ser121)	488	490.5	482.5		0.133307	0.174434	0.276981		0.737996	0.934286	0.885321
CREB (Phospho-Ser129)	1.34169	1.10701	0.825086		CREB (Phospho-Ser129)	536.5	571.5	489.5		0.233286	0.105169	0.426142		0.811342	1.08857	0.898165
CREB (Phospho-Ser133)	0.934969	1.07862	1.15365		CREB (Phospho-Ser133)	504.5	374.5	448.5		0.217248	0.156715	0.184463		0.762949	0.713333	0.822936
CREB (Phospho-Ser142)	0.952115	1.13242	1.18937		CREB (Phospho-Ser142)	442.5	334.5	413		0.0751051	0.027481	0.174637		0.669187	0.637143	0.757798
CREB (Phospho-Thr100)	1.33313	1.47767	1.10842		CREB (Phospho-Thr100)	693	733.5	844		0.0816285	0.284385	0.382039		1.04802	1.39714	1.54862
CrkII (Ab-221)	1.04703	1.11228	1.06231		CrkII (Ab-221)	1837.5	1527.5	1684.5		0.175863	0.0745297	0.042397		2.77883	2.90952	3.09083
CrkII (Phospho-Tyr221)	0.934856	1.0592	1.13301		CrkII (Phospho-Tyr221)	933	692.5	814.5		0.209176	0.137848	0.316874		1.41096	1.31905	1.4945
CrkL (Phospho-Tyr207)	0.934431	1.01327	1.08437		CrkL (Phospho-Tyr207)	370	274.5	309		0.294309	0.172591	0.297488		0.559546	0.522857	0.566972
CSFR (Ab-561)	0.977112	0.978199	1.00111		CSFR (Ab-561)	722.5	560.5	582.5		0.286757	0.129941	0.122606		1.09263	1.06762	1.06881
CSFR (Phospho-Tyr561)	1.3981	1.44562	1.03399		CSFR (Phospho-Tyr561)	1172.5	1301.5	1397		0.142929	0.197218	0.194366		1.77316	2.47905	2.5633
CXCR4 (Phospho-Ser339)	0.683095	0.877024	1.2839		CXCR4 (Phospho-Ser339)	584.5	317	422.5		0.110088	0.267674	0.0451879		0.883932	0.60381	0.775229
Cyclin B1 (Ab-126)	0.98455	1.12203	1.13964		Cyclin B1 (Ab-126)	611.5	478	565.5		0.190797	0.0946754	0.288845		0.924764	0.910476	1.03761
Cyclin B1 (Ab-147)	1.33872	1.06282	0.793905		Cyclin B1 (Ab-147)	580.5	617	508.5		0.468968	0.311723	0.365721		0.877883	1.17524	0.933028
Cyclin B1 (phospho-Ser126)	0.872627	0.833638	0.95532		Cyclin B1 (phospho-Ser126)	522.5	362	359		0.342389	0.144547	0.354538		0.79017	0.689524	0.658716
Cyclin B1 (phospho-Ser147)	0.858441	0.874248	1.01841		Cyclin B1 (phospho-Ser147)	615.5	419.5	443.5		0.0700788	0.0488822	0.0781245		0.930813	0.799048	0.813761
cyclin C (Phospho-Ser275)	0.890294	1.08588	1.21969		cyclin C (Phospho-Ser275)	547.5	387	490		0.218267	0.146172	0.265526		0.827977	0.737143	0.899083
Cyclin D1 (Ab-286)	1.30428	1.13337	0.868964		Cyclin D1 (Ab-286)	4531	4692	4232.5		0.341147	0.319193	0.0118617		6.85217	8.93714	7.76606
Cyclin D1 (Ab-90)	0.913734	1.06319	1.16357		Cyclin D1 (Ab-90)	978	709.5	857		0.0491649	0.0269089	0.0198023		1.47902	1.35143	1.57248
Cyclin D1 (Phospho-Thr286)	1.75698	0.989635	0.56326		Cyclin D1 (Phospho-Thr286)	971	1354.5	792		0.418001	0.383701	0.364267		1.46843	2.58	1.45321
cyclin D2 (Ab-280)	0.757408	0.820524	1.08333		cyclin D2 (Ab-280)	520.5	313	352		0.563784	0.00451825	0.39373		0.787146	0.59619	0.645872
Cyclin D3 (Ab-283)	1.04082	1.32026	1.26849		Cyclin D3 (Ab-283)	1123	928	1222		0.0730404	0.0899123	0.244189		1.6983	1.76762	2.2422
Cyclin D3 (Phospho-Thr283)	0.90958	0.873578	0.960419		Cyclin D3 (Phospho-Thr283)	462.5	334	333		0.236976	0.237114	0.208097		0.699433	0.63619	0.611009
Cyclin E1 (Ab-395)	0.989626	1.16158	1.17376		Cyclin E1 (Ab-395)	434	341	415.5		0.182479	0.0746506	0.182095		0.656333	0.649524	0.762385
Cyclin E1 (Ab-77)	1.73694	1.25666	0.72349		Cyclin E1 (Ab-77)	3708	5113.5	3840.5		0.323423	0.135378	0.302507		5.60756	9.74	7.04679
Cyclin E1 (Phospho-Thr395)	1.03834	1.00908	0.971821		Cyclin E1 (Phospho-Thr395)	754.5	622	627.5		0.462033	0.32968	0.463141		1.14102	1.18476	1.15138
Cyclin E1 (Phospho-Thr77)	1.20668	1.41273	1.17075		Cyclin E1 (Phospho-Thr77)	1013	970.5	1179.5		0.159151	0.0794175	0.0161864		1.53195	1.84857	2.16422
Cyclin E2 (Ab-392)	1.07316	1.16661	1.08709		Cyclin E2 (Ab-392)	922.5	786	887		0.031427	0.0359851	0.00797189		1.39509	1.49714	1.62752
Cytokeratin 18 (Ab-52)	1.01575	1.01143	0.995751		Cytokeratin 18 (Ab-52)	294.5	237.5	245.5		0.0888385	0.0267956	0.0720068		0.445369	0.452381	0.450459
Cytokeratin 18 (Phospho-Ser52)	0.840735	1.00551	1.19599		Cytokeratin 18 (Phospho-Ser52)	598.5	399.5	496		0.00118146	0.00530994	0.225248		0.905104	0.760952	0.910092
Cytokeratin 8 (Ab-431)	1.15424	1.23789	1.07247		Cytokeratin 8 (Ab-431)	987	904.5	1007		0.0401195	0.036743	0.0463446		1.49263	1.72286	1.84771
Cytokeratin 8 (Phospho-Ser431)	0.902246	0.810419	0.898223		Cytokeratin 8 (Phospho-Ser431)	1043.5	747.5	697		0.0210065	0.131489	0.229277		1.57807	1.42381	1.2789
DAB1 (Ab-220)	0.909614	0.942615	1.03628		DAB1 (Ab-220)	822.5	594	639		0.229541	0.121422	0.354107		1.24386	1.13143	1.17248
DAB1 (Ab-232)	0.991482	1.02755	1.03638		DAB1 (Ab-232)	460.5	362.5	390		0.213437	0.0799762	0.290095		0.696408	0.690476	0.715596
DAB1 (Phospho-Tyr220)	1.0984	1.3118	1.19428		DAB1 (Phospho-Tyr220)	406.5	354.5	439.5		0.133942	0.217418	0.213982		0.614745	0.675238	0.806422
DAB1 (Phospho-Tyr232)	1.05953	1.03295	0.974909		DAB1 (Phospho-Tyr232)	296	249	252		0.229332	0.0624753	0.196419		0.447637	0.474286	0.462385
DAPP1 (Ab-139)	0.852195	0.966334	1.13393		DAPP1 (Ab-139)	788.5	533.5	628		0.196394	0.096755	0.103589		1.19244	1.01619	1.15229
DAPP1 (Phospho-Tyr139)	1.07555	0.999923	0.929686		DAPP1 (Phospho-Tyr139)	1023.5	874	843.5		0.227297	0.291257	0.161792		1.54783	1.66476	1.54771
DARPP-32 (Ab-34)	1.18686	1.15648	0.974404		DARPP-32 (Ab-34)	2210	2082.5	2106.5		0.126703	0.0546671	0.201071		3.34216	3.96667	3.86514
DARPP-32 (Ab-75)	0.961426	0.794498	0.826374		DARPP-32 (Ab-75)	788	601.5	516		0.193826	0.0529008	0.030148		1.19168	1.14571	0.946789
DARPP-32 (Phospho-Thr34)	0.991485	0.884909	0.892509		DARPP-32 (Phospho-Thr34)	726	571.5	529.5		0.305829	0.201677	0.263078		1.09792	1.08857	0.97156
DARPP-32 (Phospho-Thr75)	0.982498	1.0177	1.03582		DARPP-32 (Phospho-Thr75)	902.5	704	757		0.102638	0.0883883	0.190555		1.36484	1.34095	1.38899
DAXX (Ab-668)	1.15577	1.35129	1.16917		DAXX (Ab-668)	25529.5	23426.5	28433		0.0656157	0.507967	0.122008		38.6079	44.6219	52.1706
DAXX (Phospho-Ser668)	1.1388	1.08779	0.955203		DAXX (Phospho-Ser668)	1841.5	1665	1651		0.0334066	0.521518	0.173029		2.78488	3.17143	3.02936
DDX5/DEAD-box protein 5 (Ab-593)	0.723127	0.718016	0.992932		DDX5/DEAD-box protein 5 (Ab-593)	1217.5	699	720.5		0.254965	0.368222	0.599642		1.84121	1.33143	1.32202
DDX5/DEAD-box protein 5 (Phospho-Tyr593)	1.03855	1.02753	0.989388		DDX5/DEAD-box protein 5 (Phospho-Tyr593)	627	517	531		0.284196	0.284484	0.239697		0.948204	0.984762	0.974312
DNA-PK (Ab-2056)	0.911459	1.13658	1.24699		DNA-PK (Ab-2056)	427	309	400		0.155663	0.0228837	0.219203		0.645747	0.588571	0.733945
DNA-PK (Ab-2638)	1.25479	1.37133	1.09287		DNA-PK (Ab-2638)	798.5	795.5	902.5		0.0752712	0.0346665	0.0383914		1.20756	1.51524	1.65596
DNA-PK (Ab-2647)	1.02368	1.12629	1.10024		DNA-PK (Ab-2647)	502	408	466		0.00845148	0.166378	0.0576611		0.759168	0.777143	0.855046
DNA-PK (Phospho-Thr2638)	0.839255	0.931886	1.11037		DNA-PK (Phospho-Thr2638)	491.5	327.5	377.5		0.130919	0.0539776	0.301574		0.743289	0.62381	0.692661
DNA-PK (Phospho-Thr2647)	0.745476	0.890714	1.19483		DNA-PK (Phospho-Thr2647)	590.5	349.5	433.5		0.185608	0.0991366	0.181058		0.893006	0.665714	0.795413
Dok-1 (Ab-362)	1.00148	1.01292	1.01143		Dok-1 (Ab-362)	717.5	570.5	599		0.375481	0.24913	0.434416		1.08507	1.08667	1.09908
Dok-1 (Ab-398)	1.19435	1.21603	1.01815		Dok-1 (Ab-398)	444.5	421.5	445.5		0.252936	0.159372	0.376171		0.672212	0.802857	0.817431
Dok-1 (Phospho-Tyr362)	1.0818	1.225	1.13237		Dok-1 (Phospho-Tyr362)	570.5	490	576		0.412737	0.199144	0.306904		0.86276	0.933333	1.05688
Dok-1 (Phospho-Tyr398)	1.04773	1.11421	1.06345		Dok-1 (Phospho-Tyr398)	728.5	606	669		0.301867	0.24037	0.26424		1.1017	1.15429	1.22752
Dok-2 (Ab-299)	0.996563	1.02908	1.03263		Dok-2 (Ab-299)	843	667	715		0.345585	0.250191	0.464811		1.27486	1.27048	1.31193
Dok-2 (Phospho-Tyr299)	1.01161	1.01841	1.00672		Dok-2 (Phospho-Tyr299)	663	532.5	556.5		0.273031	0.306745	0.240149		1.00265	1.01429	1.0211
DYN1 (Ab-774)	1.14568	1.20058	1.04792		DYN1 (Ab-774)	5913.5	5379	5851.5		0.0704297	0.788742	0.176792		8.94291	10.2457	10.7367
DYN1 (Phospho-Ser774)	1.25693	1.08191	0.860753		DYN1 (Phospho-Ser774)	729.5	728	650.5		0.33441	0.18649	0.37937		1.10321	1.38667	1.19358
E2F1 (Ab-433)	1.17773	1.16516	0.989329		E2F1 (Ab-433)	3087.5	2887	2965		0.0588588	0.0945422	0.0982556		4.66919	5.49905	5.44037
E2F1 (Phospho-Thr433)	1.10623	1.29703	1.17248		E2F1 (Phospho-Thr433)	797	700	852		0.436508	0.165665	0.157688		1.20529	1.33333	1.5633
EEF2 (Ab-56)	1.02897	1.0148	0.986223		EEF2 (Ab-56)	926	756.5	774.5		0.019854	0.0757114	0.00456492		1.40038	1.44095	1.4211
EEF2 (Phospho-Thr56)	0.906489	1.09286	1.20559		EEF2 (Phospho-Thr56)	342.5	246.5	308.5		0.0846464	0.0659775	0.162738		0.517958	0.469524	0.566055
eEF2K (Ab-366)	0.931205	0.970269	1.04195		eEF2K (Ab-366)	1300.5	961.5	1040		0.11255	0.0654524	0.0775098		1.96673	1.83143	1.90826
eEF2K (Phospho-Ser366)	0.945087	0.948053	1.00314		eEF2K (Phospho-Ser366)	709	532	554		0.225397	0.138231	0.395673		1.07221	1.01333	1.01651
EGFR (Ab-1016)	0.958742	1.14944	1.19891		EGFR (Ab-1016)	636.5	484.5	603		0.0499918	0.0481621	0.0117265		0.962571	0.922857	1.10642
EGFR (Ab-1069)	0.979165	1.03191	1.05387		EGFR (Ab-1069)	301	234	256		0.178539	0.145048	0.237544		0.455198	0.445714	0.469725
EGFR (Ab-1070)	1.36756	1.46731	1.07294		EGFR (Ab-1070)	2460	2671	2975		0.127624	0.0476523	0.217718		3.72023	5.08762	5.45872
EGFR (Ab-1092)	1.32974	1.20157	0.903615		EGFR (Ab-1092)	879	928	870.5		0.128711	0.0289548	0.317609		1.3293	1.76762	1.59725
EGFR (Ab-1110)	0.968009	1.14828	1.18623		EGFR (Ab-1110)	849	652.5	803.5		0.0183231	0.126792	0.0730428		1.28393	1.24286	1.47431
EGFR (Ab-1172)	1.16795	1.03057	0.882378		EGFR (Ab-1172)	866.5	803.5	736		0.0367222	0.0589622	0.209442		1.3104	1.53048	1.35046
EGFR (Ab-1197)	1.11829	1.02041	0.912481		EGFR (Ab-1197)	704.5	625.5	592.5		0.0431591	0.195571	0.118149		1.06541	1.19143	1.08716
EGFR (Ab-678)	0.869671	0.934421	1.07445		EGFR (Ab-678)	546	377	420.5		0.170949	0.0525172	0.153024		0.825709	0.718095	0.77156
EGFR (Ab-693)	1.36478	1.05256	0.771231		EGFR (Ab-693)	1962.5	2126.5	1702.5		0.125027	0.405344	0.146613		2.96786	4.05048	3.12385
EGFR (Ab-869)	1.47551	1.39957	0.948536		EGFR (Ab-869)	5680	6654	6552		0.0169307	0.0854394	0.0248221		8.58979	12.6743	12.022
EGFR (Ab-998)	0.92298	0.816818	0.884979		EGFR (Ab-998)	814	596.5	548		0.300564	0.174258	0.286456		1.231	1.13619	1.0055
EGFR (Phospho-Ser1070)	1.12178	1.04356	0.930269		EGFR (Phospho-Ser1070)	507.5	452	436.5		0.349722	0.369197	0.374208		0.767486	0.860952	0.800917
EGFR (Phospho-Thr678)	1.08189	1.09246	1.00977		EGFR (Phospho-Thr678)	627.5	539	565		0.255798	0.0550992	0.0125152		0.94896	1.02667	1.0367
EGFR (Phospho-Thr693)	0.911291	1.08007	1.1852		EGFR (Phospho-Thr693)	642	464.5	571.5		0.281962	0.226822	0.283338		0.970888	0.884762	1.04862
EGFR (Phospho-Tyr1016)	1.24872	1.29309	1.03553		EGFR (Phospho-Tyr1016)	699.5	693.5	745.5		0.245643	0.129492	0.344306		1.05784	1.32095	1.36789
EGFR (Phospho-Tyr1069)	0.802868	0.973359	1.21235		EGFR (Phospho-Tyr1069)	804	512.5	645		0.140718	0.128314	0.664351		1.21588	0.97619	1.18349
EGFR (Phospho-Tyr1092)	1.10086	1.01791	0.924656		EGFR (Phospho-Tyr1092)	385	336.5	323		0.24611	0.0441285	0.166378		0.582231	0.640952	0.592661
EGFR (Phospho-Tyr1110)	1.10165	1.06624	0.967854		EGFR (Phospho-Tyr1110)	726	635	638		0.315568	0.198213	0.00221664		1.09792	1.20952	1.17064
EGFR (Phospho-Tyr1172)	1.10642	1.0831	0.978924		EGFR (Phospho-Tyr1172)	526.5	462.5	470		0.0953553	0.0626841	0.141421		0.796219	0.880952	0.862385
EGFR (Phospho-Tyr1197)	0.777262	0.88053	1.13286		EGFR (Phospho-Tyr1197)	736.5	454.5	534.5		0.408039	0.287821	0.194471		1.1138	0.865714	0.980734
EGFR (Phospho-Tyr869)	1.14385	1.16961	1.02251		EGFR (Phospho-Tyr869)	833	756.5	803		0.110353	0.14301	0.269458		1.25974	1.44095	1.47339
eIF2A (Ab-51)	1.20172	1.19189	0.991819		eIF2A (Ab-51)	566.5	540.5	556.5		0.203457	0.226326	0.3418		0.856711	1.02952	1.0211
eIF2A (Phospho-Ser51)	1.05716	0.947611	0.896377		eIF2A (Phospho-Ser51)	806	676.5	629.5		0.282492	0.197551	0.331369		1.2189	1.28857	1.15505
eIF4B (Phospho-Ser422)	1.01676	1.07815	1.06038		eIF4B (Phospho-Ser422)	399.5	322.5	355		0.185848	0.107436	0.231055		0.604159	0.614286	0.651376
eIF4E (Ab-209)	1.10256	1.00678	0.913131		eIF4E (Ab-209)	658	576	546		0.17409	0.306904	0.235702		0.995085	1.09714	1.00183
eIF4E (Phospho-Ser209)	1.21767	1.10829	0.910171		eIF4E (Phospho-Ser209)	647	625.5	591		0.255739	0.286008	0.244077		0.97845	1.19143	1.0844
eIF4G (Ab-1108)	1.42976	1.23059	0.860699		eIF4G (Ab-1108)	1298.5	1474	1317		0.291338	0.156389	0.280266		1.96371	2.80762	2.41651
eIF4G (Phospho-Ser1108)	0.8955	1.06485	1.18912		eIF4G (Phospho-Ser1108)	519	369	455.5		0.196191	0.0804837	0.200256		0.784877	0.702857	0.83578
Elk-1 (Ab-383)	0.869526	0.760519	0.874637		Elk-1 (Ab-383)	928.5	641	582		0.113472	0.138994	0.182244		1.40416	1.22095	1.06789
Elk1 (Ab-389)	1.10542	1.00057	0.905145		Elk1 (Ab-389)	519	455.5	428		0.400558	0.231304	0.439464		0.784877	0.867619	0.785321
Elk1 (Ab-417)	1.10697	1.12513	1.01641		Elk1 (Ab-417)	516	453.5	478.5		0.26585	0.145008	0.356139		0.78034	0.86381	0.877982
Elk-1 (Phospho-Ser383)	1.50669	1.41307	0.937867		Elk-1 (Phospho-Ser383)	744	890	866.5		0.0969421	0.397251	0.289698		1.12514	1.69524	1.58991
Elk1 (Phospho-Ser389)	1.10448	1.06857	0.967485		Elk1 (Phospho-Ser389)	394	345.5	347		0.276382	0.124844	0.317892		0.595841	0.658095	0.636697
Elk1 (Phospho-Thr417)	0.870497	0.984494	1.13096		Elk1 (Phospho-Thr417)	490.5	339	398		0.0245073	0.0917779	0.518782		0.741777	0.645714	0.730275
eNOS (Ab-1177)	0.946057	0.861531	0.910654		eNOS (Ab-1177)	779.5	585.5	553.5		0.296631	0.177532	0.312992		1.17883	1.11524	1.0156
eNOS (Ab-1179)	1.01713	0.959854	0.943688		eNOS (Ab-1179)	821	663	649.5		0.18259	0.322091	0.203586		1.24159	1.26286	1.19174
eNOS (Ab-495)	0.971471	0.967106	0.995506		eNOS (Ab-495)	446	344	355.5		0.053905	0.0246665	0.0576824		0.67448	0.655238	0.652294
eNOS (Ab-615)	1.00361	1.12434	1.12029		eNOS (Ab-615)	566	451	524.5		0.199889	0.0595788	0.0795411		0.855955	0.859048	0.962385
eNOS (Phospho-Ser1177)	0.827554	0.802577	0.969819		eNOS (Phospho-Ser1177)	675	443.5	446.5		0.031427	0.0111606	0.410169		1.02079	0.844762	0.819266
eNOS (Phospho-Ser615)	0.910617	1.04775	1.15059		eNOS (Phospho-Ser615)	1092	789.5	943		0.056983	0.0653816	0.184463		1.65142	1.50381	1.73028
eNOS (Phospho-Thr495)	1.00212	0.952994	0.950975		eNOS (Phospho-Thr495)	687.5	547	540		0.0503974	0.113758	0		1.0397	1.0419	0.990826
EPB41 (Ab-418/660)	0.848272	0.943239	1.11195		EPB41 (Ab-418/660)	611	411.5	475		0.178223	0.0704529	0.17566		0.924008	0.78381	0.87156
EPB41 (Phospho-Tyr418/660)	0.941898	0.951151	1.00982		EPB41 (Phospho-Tyr418/660)	803	600.5	629.5		0.301159	0.173097	0.187588		1.21437	1.14381	1.15505
EPHA2/3/4 (Ab-588/596)	0.949518	1.0099	1.06359		EPHA2/3/4 (Ab-588/596)	936.5	706	779.5		0.22123	0.238373	0.214989		1.41626	1.34476	1.43028
EPHA2/3/4 (Phospho-Tyr588/596)	0.922745	0.940528	1.01927		EPHA2/3/4 (Phospho-Tyr588/596)	834	611	646.5		0.239094	0.00231459	0.138906		1.26125	1.16381	1.18624
EPHB1/2 (Ab-594/604)	1.23244	1.14807	0.931546		EPHB1/2 (Ab-594/604)	139.5	136.5	132		0.0456198	0.0155408	0.0321412		0.210964	0.26	0.242202
EPHB1/2 (Phospho-Tyr594/604)	1.12211	1.17884	1.05056		EPHB1/2 (Phospho-Tyr594/604)	774.5	690	752.5		0.0374324	0.182413	0.166323		1.17127	1.31429	1.38073
Ephrin B (Ab-330)	1.37438	1.62562	1.1828		Ephrin B (Ab-330)	641.5	700	859.5		0.362647	0.026264	0.0139858		0.970132	1.33333	1.57706
Ephrin B (Phospho-Tyr330)	1.06166	1.21757	1.14685		Ephrin B (Phospho-Tyr330)	426.5	359.5	428		0.094502	0.0137684	0.0429551		0.644991	0.684762	0.785321
Ephrin B1/B2/B3 (Phospho-Tyr324)	1.06403	1.40067	1.31638		Ephrin B1/B2/B3 (Phospho-Tyr324)	1266	1069.5	1461.5		0.189902	0.446281	0.120472		1.91456	2.03714	2.68165
Ephrin-B1 (Ab-Tyr317)	1.05236	1.07637	1.02282		Ephrin-B1 (Ab-Tyr317)	571.5	477.5	507		0.288287	0.241379	0.354251		0.864272	0.909524	0.930275
Ephrin-B1 (Phospho-Tyr317)	0.855358	0.96599	1.12934		Ephrin-B1 (Phospho-Tyr317)	495.5	336.5	394.5		0.26686	0.250062	0.245561		0.749338	0.640952	0.723853
Epo-R (Ab-368)	0.949522	0.892262	0.939696		Epo-R (Ab-368)	839	632.5	617		0.630412	0.33874	0.458416		1.26881	1.20476	1.13211
Epo-R (Phospho-Tyr368)	0.766896	0.925728	1.20711		Epo-R (Phospho-Tyr368)	597	363.5	455.5		0.326904	0.208144	0.259247		0.902836	0.692381	0.83578
ERK3 (Ab-189)	1.05857	1.02277	0.966183		ERK3 (Ab-189)	398	334.5	335.5		0.156345	0.192367	0.30982		0.60189	0.637143	0.615596
ERK3 (Phospho-Ser189)	1.04569	0.952544	0.910925		ERK3 (Phospho-Ser189)	509.5	423	400		0.323368	0.143762	0.328805		0.77051	0.805714	0.733945
ERK8 (Phospho-Thr175/Tyr177)	0.980897	1.04849	1.06891		ERK8 (Phospho-Thr175/Tyr177)	386.5	301	334		0.192099	0.267808	0.351436		0.584499	0.573333	0.612844
Estrogen Receptor-α (Ab-104)	0.969225	1.4189	1.46396		Estrogen Receptor-α (Ab-104)	1614	1242	1887.5		0.114784	0.226593	0.116509		2.44083	2.36571	3.4633
Estrogen Receptor-α (Ab-106)	1.28017	1.29012	1.00778		Estrogen Receptor-α (Ab-106)	7565.5	7689.5	8044.5		0.0535552	0.0696118	0.00975683		11.4412	14.6467	14.7606
Estrogen Receptor-α (Ab-118)	0.862134	1.03163	1.1966		Estrogen Receptor-α (Ab-118)	467.5	320	397.5		0.13159	0.114905	0.197456		0.706994	0.609524	0.729358
Estrogen Receptor-α (Ab-167)	0.889622	0.976389	1.09753		Estrogen Receptor-α (Ab-167)	950	671	764.5		0.16524	0.145426	0.239556		1.43667	1.2781	1.40275
Estrogen Receptor-α (Phospho-Ser104)	0.907324	0.866163	0.954636		Estrogen Receptor-α (Phospho-Ser104)	540	389	385.5		0.246178	0.330831	0.18526		0.816635	0.740952	0.707339
Estrogen Receptor-α (Phospho-Ser106)	1.13517	1.17951	1.03907		Estrogen Receptor-α (Phospho-Ser106)	987.5	890	960		0.103828	0.147777	0.159099		1.49338	1.69524	1.76147
Estrogen Receptor-α (Phospho-Ser118)	1.00956	1.04588	1.03598		Estrogen Receptor-α (Phospho-Ser118)	909.5	729	784		0.151606	0.180414	0.252538		1.37543	1.38857	1.43853
Estrogen Receptor-α (Phospho-Ser167)	0.950641	1.01109	1.06358		Estrogen Receptor-α (Phospho-Ser167)	420	317	350		0.313147	0.209678	0.242437		0.635161	0.60381	0.642202
ETK (Ab-40)	0.981795	0.91604	0.933025		ETK (Ab-40)	775.5	604.5	585.5		0.0939162	0.0807119	0.160624		1.17278	1.15143	1.07431
ETK (Ab-566)	0.964137	0.855409	0.887228		ETK (Ab-566)	686.5	525.5	484		0.297675	0.407713	0.0964237		1.03819	1.00095	0.888073
ETK (Phospho-Tyr40)	0.970174	1.10427	1.13822		ETK (Phospho-Tyr40)	740	570	673.5		0.0821773	0.0769134	0.0493452		1.11909	1.08571	1.23578
ETK (Phospho-Tyr566)	1.03037	1.07059	1.03904		ETK (Phospho-Tyr566)	1135	928.5	1001.5		0.188146	0.204859	0.225229		1.71645	1.76857	1.83761
Ezrin (Ab-353)	0.918278	1.17976	1.28475		Ezrin (Ab-353)	633	461.5	615.5		0.232351	0.072013	0.0264232		0.957278	0.879048	1.12936
Ezrin (Ab-478)	1.05202	0.990846	0.941851		Ezrin (Ab-478)	1129	943	922		0.108978	0.0209957	0.141115		1.70737	1.79619	1.69174
Ezrin (Ab-566)	1.05769	1.17481	1.11073		Ezrin (Ab-566)	2805	2355.5	2716		0.0196629	0.0945611	0.0109346		4.24197	4.48667	4.98349
Ezrin (Phospho-Thr566)	1.4387	1.20061	0.83451		Ezrin (Phospho-Thr566)	478	546	473		0.0384619	0.0828843	0.170423		0.722873	1.04	0.86789
Ezrin (Phospho-Tyr353)	1.04589	0.909804	0.869888		Ezrin (Phospho-Tyr353)	875.5	727	656.5		0.0524979	0.108935	0.0161563		1.32401	1.38476	1.20459
Ezrin (Phospho-Tyr478)	1.05906	1.18294	1.11697		Ezrin (Phospho-Tyr478)	499.5	420	487		0.242073	0.0404061	0.42107		0.755388	0.8	0.893578
FADD (Ab-194)	1.05236	0.98307	0.934159		FADD (Ab-194)	17446	14576.5	14135.5		0	0.170804	0.0609786		26.3834	27.7648	25.9367
FADD (Phospho-Ser194)	0.947256	1.05556	1.11433		FADD (Phospho-Ser194)	1446	1087.5	1258		0.0811755	0.0500664	0.00786923		2.18677	2.07143	2.30826
FAK (Ab-397)	1.22733	1.06427	0.867135		FAK (Ab-397)	606.5	591	532		0.346267	0.272792	0.414694		0.917202	1.12571	0.976147
FAK (Ab-407)	0.932981	0.961655	1.03073		FAK (Ab-407)	540	400	428		0.0235702	0.0106066	0.112344		0.816635	0.761905	0.785321
FAK (Ab-576)	0.835907	0.965623	1.15518		FAK (Ab-576)	556	369	442.5		0.183136	0.130307	0.151808		0.840832	0.702857	0.811927
FAK (Ab-861)	1.01385	1.04245	1.02821		FAK (Ab-861)	525.5	423	451.5		0.316213	0.207284	0.449479		0.794707	0.805714	0.82844
FAK (Ab-910)	1.29268	1.17072	0.905659		FAK (Ab-910)	5642	5790.5	5444		0.0446172	0.00989131	0.0729967		8.53233	11.0295	9.98899
FAK (Ab-925)	0.846504	0.941788	1.11256		FAK (Ab-925)	677	455	525.5		0.179649	0.0745959	0.208566		1.02382	0.866667	0.96422
FAK (Phospho-Ser910)	1.28028	1.30848	1.02203		FAK (Phospho-Ser910)	758.5	771	818		0.388746	0.328332	0.752057		1.14707	1.46857	1.50092
FAK (Phospho-Tyr397)	0.965726	1.13993	1.18039		FAK (Phospho-Tyr397)	463	355	435		0.177159	0.0119511	0.159302		0.700189	0.67619	0.798165
FAK (Phospho-Tyr407)	1.17426	1.16143	0.989073		FAK (Phospho-Tyr407)	421	392.5	403		0.235142	0.1171	0.35794		0.636673	0.747619	0.73945
FAK (Phospho-Tyr576)	1.23692	1.23424	0.997827		FAK (Phospho-Tyr576)	724.5	711.5	737		0.307438	0.0983887	0.441342		1.09565	1.35524	1.35229
FAK (Phospho-Tyr861)	0.94368	0.828657	0.878113		FAK (Phospho-Tyr861)	490.5	367.5	335		0.203266	0.0288615	0.236406		0.741777	0.7	0.614679
FAK (Phospho-Tyr925)	1.69522	1.38925	0.81951		FAK (Phospho-Tyr925)	331	445.5	379		0	0.595208	0.317172		0.500567	0.848571	0.695413
FAS (Ab-291)	1.44508	1.28372	0.888338		FAS (Ab-291)	448	514	474		0.230441	0.420962	0.486322		0.677505	0.979048	0.869725
FER (Ab-402)	0.81869	1.06904	1.30579		FER (Ab-402)	820	533	722.5		0.0896818	0.127359	0.130166		1.24008	1.01524	1.32569
FER (Phospho-Tyr402)	1.03877	1.64325	1.58192		FER (Phospho-Tyr402)	4193.5	3458.5	5679.5		0.238934	0.18544	0.307394		6.34178	6.58762	10.4211
FGFR1 (Ab-154)	1.18336	1.07998	0.912642		FGFR1 (Ab-154)	678	637	603.5		0.189813	0.164289	0.357361		1.02533	1.21333	1.10734
FGFR1 (Ab-654)	1.38459	1.11371	0.804363		FGFR1 (Ab-654)	41085.5	45165	37713		0.0430093	0.0846368	0.133648		62.1331	86.0286	69.1982
FGFR1 (Ab-766)	1.12706	1.05407	0.935241		FGFR1 (Ab-766)	1112.5	995.5	966.5		0.262503	0.0461697	0.398731		1.68242	1.89619	1.77339
FGFR1 (Phospho-Tyr154)	1.02429	0.953719	0.931099		FGFR1 (Phospho-Tyr154)	846	688	665		0.0885973	0.022611	0.185017		1.2794	1.31048	1.22018
FGFR1 (Phospho-Tyr654)	1.18596	0.963785	0.812666		FGFR1 (Phospho-Tyr654)	3698	3482	2937.5		0.185859	0.195358	0.00746223		5.59244	6.63238	5.38991
FGFR1 (Phospho-Tyr766)	0.931803	1.10729	1.18833		FGFR1 (Phospho-Tyr766)	515	381	470		0.0768893	0.0853725	0.150448		0.778828	0.725714	0.862385
Filamin A (Ab-2152)	0.849091	1.15268	1.35755		Filamin A (Ab-2152)	1361	917.5	1293		0.178725	0.130246	0.0142187		2.05822	1.74762	2.37248
Filamin A (Phospho-Ser2152)	0.916969	0.982746	1.07173		Filamin A (Phospho-Ser2152)	421	306.5	341		0.228424	0.149957	0.186626		0.636673	0.58381	0.625688
FKHR (Ab-256)	0.88877	1.03195	1.1611		FKHR (Ab-256)	1090.5	769.5	927.5		0.122552	0.238	0.151713		1.64915	1.46571	1.70183
FKHR (Ab-319)	0.946648	0.939309	0.992246		FKHR (Ab-319)	863.5	649	668.5		0.217004	0.318144	0.0179818		1.30586	1.23619	1.22661
FKHR (Phospho-Ser256)	0.702276	0.772734	1.10033		FKHR (Phospho-Ser256)	1046.5	583.5	666.5		0.126354	0.309018	0.35541		1.58261	1.11143	1.22294
FKHR (Phospho-Ser319)	0.973531	1.01851	1.0462		FKHR (Phospho-Ser319)	436	337	366		0	0.0209824	0.285934		0.659357	0.641905	0.67156
FKHRL1/FOXO3A (Ab-253)	1.21542	1.07298	0.882807		FKHRL1/FOXO3A (Ab-253)	942.5	909.5	833.5		0.246831	0.383292	0.40806		1.42533	1.73238	1.52936
FKHRL1/FOXO3A (Phospho-Ser253)	0.526628	0.542695	1.03051		FKHRL1/FOXO3A (Phospho-Ser253)	977	408.5	437		0.0275026	0.00519295	0		1.4775	0.778095	0.801835
FLT3 (Ab-599)	0.820288	0.863269	1.0524		FLT3 (Ab-599)	1104	719	785.5		0	0.182923	0.162936		1.66957	1.36952	1.44128
FLT3 (Phospho-Tyr842)	1.26469	1.1376	0.899503		FLT3 (Phospho-Tyr842)	609	611.5	571		0.160231	0.137605	0.279871		0.920983	1.16476	1.04771
FLT3 (Phospho-Tyr969)	1.05547	0.856097	0.811103		FLT3 (Phospho-Tyr969)	608	509.5	429		0.281447	0.395536	0.260426		0.919471	0.970476	0.787156
Fos (Ab-232)	0.961154	1.06286	1.10581		Fos (Ab-232)	810.5	618.5	710		0.173614	0.133762	0.239022		1.22571	1.1781	1.30275
Fos (Ab-374)	1.13026	1.06004	0.937878		Fos (Ab-374)	1330	1193.5	1162		0.371098	0.258907	0.406495		2.01134	2.27333	2.13211
Fos (Phospho-Ser362)	1.11056	0.981404	0.8837		Fos (Phospho-Ser362)	473.5	417.5	383		0.434568	0.123638	0.302782		0.716068	0.795238	0.702752
Fos (Phospho-Thr232)	1.00899	1.1025	1.09269		Fos (Phospho-Thr232)	553	443	502.5		0.0204588	0.00957707	0.00140718		0.836295	0.84381	0.922018
FosB (Ab-27)	0.916734	1.06781	1.1648		FosB (Ab-27)	479.5	349	422		0.573649	0.218818	0.449063		0.725142	0.664762	0.774312
FosB (Phospho-Ser27)	1.45513	1.15126	0.791172		FosB (Phospho-Ser27)	528	610	501		0.294628	0.438174	0.338734		0.798488	1.1619	0.919266
FOXO1/3/4-PAN (Ab-24/32)	0.923383	0.949277	1.02804		FOXO1/3/4-PAN (Ab-24/32)	1096	803.5	857.5		0.0851625	0.00968037	0.147606		1.65747	1.53048	1.57339
FOXO1/3/4-PAN (Phospho-Thr24/32)	1.18217	1.08818	0.920489		FOXO1/3/4-PAN (Phospho-Thr24/32)	431.5	405	387		0.19173	0.150151	0.285035		0.652552	0.771429	0.710092
FOXO1A (Ab-329)	0.881759	0.947033	1.07403		FOXO1A (Ab-329)	683.5	478.5	533.5		0.0982811	0.128565	0.0914534		1.03365	0.911429	0.978899
FOXO1A (Phospho-Ser329)	1.05834	0.93352	0.88206		FOXO1A (Phospho-Ser329)	444.5	373.5	342		0.259299	0.08898	0.285324		0.672212	0.711429	0.627523
FOXO1A/3A (Phospho-Ser322/325)	1.07838	1.08883	1.00969		FOXO1A/3A (Phospho-Ser322/325)	521.5	446.5	468		0.150506	0.0364243	0.175266		0.788658	0.850476	0.858716
FRS2 (Phospho-Tyr436)	0.995462	0.990413	0.994928		FRS2 (Phospho-Tyr436)	963.5	761.5	786.5		0.144577	0.1495	0.0997951		1.45709	1.45048	1.44312
Fyn (Phospho-Tyr530)	0.86618	0.92549	1.06847		Fyn (Phospho-Tyr530)	459.5	316	350.5		0.00769431	0.0358029	0.0221917		0.694896	0.601905	0.643119
G3BP-1 (Ab-232)	0.962833	0.951316	0.988039		G3BP-1 (Ab-232)	891.5	681.5	699		0.0198291	0.0446157	0.093067		1.3482	1.2981	1.28257
G3BP-1 (Phospho-Ser232)	0.945718	1.02033	1.0789		G3BP-1 (Phospho-Ser232)	732.5	550	616		0.139973	0.0128565	0.199735		1.10775	1.04762	1.13028
Gab1 (Ab-627)	1.00348	0.984277	0.980859		Gab1 (Ab-627)	792	631	642.5		0.0892812	0.12775	0.117759		1.19773	1.2019	1.1789
GAB1 (Ab-659)	1.2272	1.04513	0.851645		GAB1 (Ab-659)	487	474.5	419.5		0.156812	0.14157	0.150018		0.736484	0.90381	0.769725
Gab1 (Phospho-Tyr627)	0.870923	0.863919	0.991957		Gab1 (Phospho-Tyr627)	826.5	571.5	588.5		0.199342	0.310558	0.33523		1.24991	1.08857	1.07982
GAB1 (Phospho-Tyr659)	0.850718	1.09128	1.28277		GAB1 (Phospho-Tyr659)	437.5	295.5	393.5		0.0985909	0.0167504	0.0736757		0.661626	0.562857	0.722018
Gab2 (Ab-623)	1.21432	1.21683	1.00207		Gab2 (Ab-623)	1031	994	1034		0.0768147	0.106706	0.150448		1.55917	1.89333	1.89725
Gab2 (Phospho-Tyr643)	1.12575	1.48102	1.31558		Gab2 (Phospho-Tyr643)	2368	2116.5	2890.5		0.205443	0.125285	0.158766		3.5811	4.03143	5.30367
GABA-RB (Ab-434)	0.88933	0.923233	1.03812		GABA-RB (Ab-434)	583.5	412	444		0.141785	0.116707	0.121036		0.88242	0.784762	0.814679
GABA-RB (Phospho-Ser434)	1.09515	0.991207	0.905091		GABA-RB (Phospho-Ser434)	590	513	482		0.00958789	0.151621	0.181911		0.89225	0.977143	0.884404
GAP43 (Ab-41)	1.13466	1.06089	0.93499		GAP43 (Ab-41)	812	731.5	710		0.155006	0.0376995	0.300769		1.22798	1.39333	1.30275
GAP43 (Phospho-Ser41)	1.00722	1.03873	1.03129		GAP43 (Phospho-Ser41)	629	503	538.5		0.0899341	0.0618543	0.187774		0.951229	0.958095	0.988073
GAPDH	0.887778	1.22311	1.37773		GAPDH	371	261.5	374		0.0533665	0.0946414	0.192847		0.561059	0.498095	0.686239
GATA1 (Ab-142)	1.06751	0.903748	0.846593		GATA1 (Ab-142)	633	536.5	471.5		0.187668	0.088306	0.211457		0.957278	1.0219	0.865138
GATA1 (Ab-310)	1.01381	1.02044	1.00654		GATA1 (Ab-310)	346	278.5	291		0.0449605	0.0279288	0.111776		0.523251	0.530476	0.533945
GATA1 (Phospho-Ser142)	0.97805	1.19687	1.22373		GATA1 (Phospho-Ser142)	443	344	437		0.089386	0.00411109	0.187699		0.669943	0.655238	0.801835
GATA1 (Phospho-Ser310)	0.998194	1.04273	1.04461		GATA1 (Phospho-Ser310)	441	349.5	379		0.0320683	0.0020232	0.138063		0.666919	0.665714	0.695413
GluR1 (Ab-849)	1.52252	1.19739	0.786449		GluR1 (Ab-849)	9377	11335	9254		0.0999919	0.108421	0.254296		14.1807	21.5905	16.9798
GluR1 (Ab-863)	1.0733	1.01799	0.948467		GluR1 (Ab-863)	571.5	487	479.5		0.0680505	0.00290393	0.143043		0.864272	0.927619	0.879817
GluR1 (Phospho-Ser849)	1.0891	1.14921	1.05519		GluR1 (Phospho-Ser849)	539.5	466.5	511		0.0878149	0.0742727	0.0110702		0.815879	0.888571	0.937615
GluR1 (Phospho-Ser863)	1.82427	1.01168	0.554569		GluR1 (Phospho-Ser863)	508.5	736.5	424		0.0625758	0.239063	0.0867206		0.768998	1.40286	0.777982
GluR2 (Ab-880)	1.21209	1.10427	0.911045		GluR2 (Ab-880)	5191	4995.5	4724.5		0.0588461	0.0329809	0.0932432		7.85028	9.51524	8.66881
GluR2 (Phospho-Ser880)	1.07916	1.05029	0.973252		GluR2 (Phospho-Ser880)	621.5	532.5	538		0.135391	0.216448	0.207663		0.939887	1.01429	0.987156
GRB10/Growth factor receptor-bound protein 10 (Ab-67)	1.0877	1.07163	0.985225		GRB10/Growth factor receptor-bound protein 10 (Ab-67)	432.5	373.5	382		0.289382	0.00567957	0.192511		0.654064	0.711429	0.700917
GRB10/Growth factor receptor-bound protein 10 (Phospho-Tyr67)	1.19682	1.25238	1.04642		GRB10/Growth factor receptor-bound protein 10 (Phospho-Tyr67)	341.5	324.5	352.5		0.188424	0.176504	0.246735		0.516446	0.618095	0.646789
GRB2 (Ab-159)	0.898633	1.0194	1.13439		GRB2 (Ab-159)	438	312.5	368		0.26799	0.0882469	0.195992		0.662382	0.595238	0.675229
GRB2 (Phospho-Ser159)	0.89673	1.04844	1.16918		GRB2 (Phospho-Ser159)	890.5	634	769.5		0.0341444	0.0780717	0.0174594		1.34669	1.20762	1.41193
GRF-1 (Phospho-Tyr1105)	1.95039	1.44386	0.740293		GRF-1 (Phospho-Tyr1105)	371	574.5	441.5		0.404061	0.291705	0.056056		0.561059	1.09429	0.810092
GRK1 (Ab-21)	0.966096	1.06931	1.10683		GRK1 (Ab-21)	455	349	401		0.4569	0.194505	0.352672		0.688091	0.664762	0.73578
GRK1 (Phospho-Ser21)	1.18492	1.10902	0.93595		GRK1 (Phospho-Ser21)	430.5	405	393.5		0.251306	0.164119	0.292906		0.65104	0.771429	0.722018
GRK2 (Ab-29)	1.03049	1.09349	1.06113		GRK2 (Ab-29)	1883.5	1541	1697.5		0.251157	0.101867	0.114553		2.84839	2.93524	3.11468
GRK2 (Phospho-Ser29)	0.997949	1.15451	1.15688		GRK2 (Phospho-Ser29)	794.5	629.5	756		0.0720902	0.0213424	0.0336718		1.20151	1.19905	1.38716
GRK2 (Phospho-Ser685)	0.854677	0.936458	1.09569		GRK2 (Phospho-Ser685)	504	342	389		0.0925973	0.0992431	0.0836167		0.762193	0.651429	0.713761
GSK3 alpha (Ab-21)	0.846196	1.06417	1.2576		GSK3 alpha (Ab-21)	419	281.5	367.5		0.0236265	0.00251192	0.0981291		0.633648	0.53619	0.674312
GSK3 beta (Ab-9)	1.01363	0.979064	0.965899		GSK3 beta (Ab-9)	230.5	185.5	186		0.113505	0.0190595	0.129256		0.348582	0.353333	0.341284
GSK3 alpha (Phospho-Ser21)	1.29621	1.0951	0.844846		GSK3 alpha (Phospho-Ser21)	1047	1077.5	945		0.29581	0.0177187	0.0239444		1.58336	2.05238	1.73394
GSK3 beta (Phospho-Ser9)	1.21774	1.12849	0.926707		GSK3 beta (Phospho-Ser9)	422	408	392.5		0.184317	0.065858	0.199972		0.638185	0.777143	0.720183
GSK3a-b (Ab-216/279)	0.912118	1.04391	1.14449		GSK3a-b (Ab-216/279)	440.5	319	379		0.133235	0.0797989	0.115674		0.666163	0.607619	0.695413
GSK3a-b (Phospho-Tyr216/279)	0.973534	0.981493	1.00817		GSK3a-b (Phospho-Tyr216/279)	861	665.5	696.5		0.297297	0.270942	0.392894		1.30208	1.26762	1.27798
GTPase activating protein (Ab-387)	1.37382	1.41946	1.03322		GTPase activating protein (Ab-387)	821	895.5	960.5		0.0465089	0.195037	0.277542		1.24159	1.70571	1.76239
GTPase activating protein (Phopspho-Ser387)	1.10038	1.21038	1.09997		GTPase activating protein (Phopspho-Ser387)	415.5	363	414.5		0.212728	0.128565	0.243948		0.628355	0.691429	0.76055
HCK (Ab-410)	1.09524	1.108	1.01165		HCK (Ab-410)	36726.5	31936	33539		0.0119178	0.0442827	0.0360943		55.541	60.8305	61.5394
HCK (Phospho-Tyr410)	1.19551	0.990324	0.828367		HCK (Phospho-Tyr410)	974	924.5	795		0.261354	0.202686	0.284622		1.47297	1.76095	1.45872
HDAC1 (Ab-421)	0.574906	0.708469	1.23232		HDAC1 (Ab-421)	23448.5	10703	13692		0.144536	0.518091	0.533067		35.4609	20.3867	25.1229
HDAC1 (Phospho-Ser421)	1.12985	0.964899	0.85401		HDAC1 (Phospho-Ser421)	1267.5	1137	1008		0.150068	0.0522401	0.296031		1.91682	2.16571	1.84954
HDAC2 (Ab-394)	0.929042	0.789959	0.850295		HDAC2 (Ab-394)	716.5	528.5	466.5		0.0819119	0.226114	0.371364		1.08355	1.00667	0.855963
HDAC2 (Phospho-Ser394)	0.985644	1.01251	1.02726		HDAC2 (Phospho-Ser394)	779.5	610	650.5		0.175076	0.0139103	0.155444		1.17883	1.1619	1.19358
HDAC3 (Ab-424)	1.00158	0.831048	0.829741		HDAC3 (Ab-424)	1750.5	1392	1199		0.761437	0.0162553	0.142719		2.64726	2.65143	2.2
HDAC3 (Phospho-Ser424)	1.30649	1.04423	0.799259		HDAC3 (Phospho-Ser424)	509.5	528.5	438.5		0.0846585	0.0842909	0.291873		0.77051	1.00667	0.804587
HDAC4 (Ab-632)	0.850527	0.988327	1.16202		HDAC4 (Ab-632)	542	366	441.5		0.253097	0.278206	0.270671		0.81966	0.697143	0.810092
HDAC4 (Phospho-Ser632)	1.24416	1.34916	1.08439		HDAC4 (Phospho-Ser632)	451	445.5	501.5		0.307301	0.128565	0.207268		0.682042	0.848571	0.920183
HDAC5 (Ab-259)	0.988953	1.06566	1.07756		HDAC5 (Ab-259)	735.5	577.5	646		0.0701819	0.00122443	0.260513		1.11229	1.1	1.18532
HDAC5 (Ab-498)	0.851821	0.964694	1.13251		HDAC5 (Ab-498)	795.5	538	632.5		0.313776	0.312809	0.347684		1.20302	1.02476	1.16055
HDAC5 (Phospho-Ser259)	1.22337	1.1459	0.936672		HDAC5 (Phospho-Ser259)	540	524.5	510		0.164992	0.146949	0.0693242		0.816635	0.999048	0.93578
HDAC5 (Phospho-Ser498)	1.22866	1.1949	0.972521		HDAC5 (Phospho-Ser498)	428.5	418	422		0.25578	0.108265	0.328419		0.648015	0.79619	0.774312
HDAC6 (Ab-22)	0.943151	0.966042	1.02427		HDAC6 (Ab-22)	633	474	504		0.393209	0.211834	0.356359		0.957278	0.902857	0.924771
HDAC6 (Phospho-Ser22)	1.15057	1.12743	0.979888		HDAC6 (Phospho-Ser22)	381.5	348.5	354.5		0.198324	0.026377	0.249332		0.576938	0.66381	0.650459
HDAC8 (Ab-39)	1.1654	1.12155	0.962376		HDAC8 (Ab-39)	562	520	519.5		0.271771	0.114225	0.194642		0.849905	0.990476	0.953211
HDAC8 (Phospho-Ser39)	1.08905	0.947487	0.87001		HDAC8 (Phospho-Ser39)	513.5	444	401		0.177637	0.168814	0.21513		0.77656	0.845714	0.73578
HER2 (Ab-1112)	0.975034	0.822151	0.843203		HER2 (Ab-1112)	746	577.5	505.5		0.20853	0.0869343	0.281164		1.12817	1.1	0.927523
HER2 (Ab-1221/1222)	0.877561	1.22986	1.40145		HER2 (Ab-1221/1222)	659.5	459.5	668.5		0.170478	0.167736	0.161836		0.997353	0.875238	1.22661
HER2 (Ab-1248)	0.98176	1.07803	1.09806		HER2 (Ab-1248)	1018	793.5	904.5		0.198657	0.20585	0.366648		1.53951	1.51143	1.65963
HER2 (Ab-877)	0.913923	1.02218	1.11846		HER2 (Ab-877)	492	357	414.5		0.224205	0.110919	0.220065		0.744045	0.68	0.76055
HER2 (Phospho-Tyr1221/Tyr1222)	1.38634	1.15429	0.832622		HER2 (Phospho-Tyr1221/Tyr1222)	586	645	557.5		0.07964	0.181984	0.625298		0.8862	1.22857	1.02294
HER2 (Phospho-Tyr1248)	0.959923	0.974889	1.01559		HER2 (Phospho-Tyr1248)	628.5	479	505		0.230639	0.227337	0.361255		0.950473	0.912381	0.926606
HER2 (Phospho-Tyr877)	1.13721	0.885146	0.778349		HER2 (Phospho-Tyr877)	623	562.5	454.5		0.817202	0.250159	0.0482295		0.942155	1.07143	0.833945
HER2/ErbB2 (Ab-686)	1.01933	1.09589	1.0751		HER2/ErbB2 (Ab-686)	527	426.5	476		0.163695	0.0480799	0.151523		0.796975	0.812381	0.873394
HER3/ErbB3 (Ab-1222)	1.19981	1.15578	0.963303		HER3/ErbB3 (Ab-1222)	559	532.5	532.5		0.0708372	0.0730345	0.0464765		0.845369	1.01429	0.977064
HER3/ErbB3 (Ab-1289)	0.926819	1.04447	1.12694		HER3/ErbB3 (Ab-1289)	636	468	547.5		0.244597	0.0362619	0.244097		0.961815	0.891429	1.00459
HER3/ErbB3 (Phospho-Tyr1222)	1.07709	1.17542	1.09129		HER3/ErbB3 (Phospho-Tyr1222)	576.5	493	558.5		0.141053	0.174984	0.165857		0.871834	0.939048	1.02477
HER3/ErbB3 (Phospho-Tyr1289)	1.11857	1.21678	1.0878		HER3/ErbB3 (Phospho-Tyr1289)	697	619	699		0.265799	0.404387	0.0950902		1.05406	1.17905	1.28257
HER4/ErbB4 (Ab-1284)	1.19266	1.29454	1.08543		HER4/ErbB4 (Ab-1284)	2524	2390	2693		0.16529	0.0112427	0.0829728		3.81701	4.55238	4.94128
HER4/ErbB4 (Phospho-Tyr1284)	1.09052	1.22134	1.11996		HER4/ErbB4 (Phospho-Tyr1284)	1811	1568	1823		0.0265507	0.312967	0.127225		2.73875	2.98667	3.34495
Histone H2A.X (Ab-139)	1.41491	1.08214	0.764816		Histone H2A.X (Ab-139)	3635.5	4084	3242.5		0.120007	0.0263174	0.0141748		5.49792	7.77905	5.94954
Histone H2A.X (Phospho-Ser139)	1.17436	1.09004	0.928195		Histone H2A.X (Phospho-Ser139)	1442	1344.5	1295.5		0.0774777	0.0383926	0.0387531		2.18072	2.56095	2.37706
Histone H3.1 (Ab-10)	0.875691	0.85684	0.978473		Histone H3.1 (Ab-10)	822	571.5	580.5		0.127314	0.102694	0.237529		1.2431	1.08857	1.06514
Histone H3.1 (Phospho-Ser10)	1.04351	1.03403	0.990913		Histone H3.1 (Phospho-Ser10)	379	314	323		0.15672	0.207178	0.288972		0.573157	0.598095	0.592661
HNF4 alpha (Ab-313)	0.985915	0.907475	0.920439		HNF4 alpha (Ab-313)	545.5	427	408		0.0790715	0.0264958	0.103986		0.824953	0.813333	0.748624
HNF4 alpha (Phospho-Ser313)	1.23638	1.01917	0.824324		HNF4 alpha (Phospho-Ser313)	462.5	454	388.5		0.200283	0.0218051	0.220231		0.699433	0.864762	0.712844
HRS (Ab-334)	1.07314	0.972819	0.906519		HRS (Ab-334)	557.5	475	447		0.194058	0.250093	0.253103		0.8431	0.904762	0.820183
HRS (Phospho-Tyr334)	1.09141	1.09123	0.999826		HRS (Phospho-Tyr334)	487	422	438		0.151004	0.130697	0.264761		0.736484	0.80381	0.80367
HSF1 (Ab-303)	0.921177	1.11657	1.21212		HSF1 (Ab-303)	577	422	531		0.223039	0.0804292	0.261004		0.87259	0.80381	0.974312
HSF1 (Phospho-Ser303)	1.09696	1.0676	0.973234		HSF1 (Phospho-Ser303)	445.5	388	392		0.0301572	0.0874771	0.0937999		0.673724	0.739048	0.719266
HSL (Ab-552/563)	0.667388	1.57629	2.36188		HSL (Ab-552/563)	2293	1215	2979		0.391638	0.542406	0.0726333		3.46767	2.31429	5.46606
HSL (Ab-554)	0.789108	0.714615	0.905598		HSL (Ab-554)	826	517.5	486.5		0.083894	0.375757	0.152613		1.24915	0.985714	0.892661
HSL (Phospho-Ser552/563)	1.13516	1.36364	1.20128		HSL (Phospho-Ser552/563)	516.5	465.5	580.5		0.130058	0.0318996	0.0036543		0.781096	0.886667	1.06514
HSL (Phospho-Ser554)	1.18365	1.02858	0.868993		HSL (Phospho-Ser554)	456.5	429	387		0.199818	0.217571	0.211949		0.690359	0.817143	0.710092
HSP 90-beta (Ab-226)	1.09453	1.22274	1.11714		HSP 90-beta (Ab-226)	771	670	777		0.117393	0.0591015	0.163809		1.16597	1.27619	1.42569
HSP 90-beta (Phospho-Ser226)	1.00246	1.31677	1.31353		HSP 90-beta (Phospho-Ser226)	879.5	700	954.5		0.23396	0.183848	0.111863		1.33006	1.33333	1.75138
HSP27 (Ab-15)	0.949661	1.02478	1.0791		HSP27 (Ab-15)	502	378.5	424		0.391585	0.248468	0.420262		0.759168	0.720952	0.777982
HSP27 (Ab-78)	0.940929	0.993859	1.05625		HSP27 (Ab-78)	381.5	285	312.5		0.131598	0.0893188	0.101823		0.576938	0.542857	0.573394
HSP27 (Ab-82)	1.00166	1.08509	1.0833		HSP27 (Ab-82)	908.5	722.5	812.5		0.0443644	0.11255	0.054828		1.37391	1.37619	1.49083
HSP27 (Phospho-Ser15)	0.855685	0.990229	1.15723		HSP27 (Phospho-Ser15)	892	606	728		0	0.15169	0.106843		1.34896	1.15429	1.33578
HSP27 (Phospho-Ser78)	0.793455	0.830039	1.04611		HSP27 (Phospho-Ser78)	831	523.5	568.5		0.428859	0.35254	0.160452		1.25671	0.997143	1.04312
HSP27 (Phospho-Ser82)	0.882032	1.23355	1.39854		HSP27 (Phospho-Ser82)	689	482.5	700.5		0.149837	0.403014	0.206933		1.04197	0.919048	1.28532
Hsp90 co-chaperone Cdc37 (Ab-13)	1.33239	1.30773	0.98149		Hsp90 co-chaperone Cdc37 (Ab-13)	726	768	782.5		0.0350631	0.160204	0.1238		1.09792	1.46286	1.43578
Hsp90 co-chaperone Cdc37 (Phospho-Ser13)	0.9434	0.990178	1.04958		Hsp90 co-chaperone Cdc37 (Phospho-Ser13)	633.5	474.5	517		0.00781333	0.00149021	0.177802		0.958034	0.90381	0.948624
HSP90B (Ab-254)	0.858594	0.88174	1.02696		HSP90B (Ab-254)	832.5	567.5	605		0.00934315	0.233003	0.0607761		1.25898	1.08095	1.11009
HSP90B (Phospho-Ser254)	1.09497	1.16246	1.06164		HSP90B (Phospho-Ser254)	608.5	529	583		0.0360235	0.00267337	0.00970301		0.920227	1.00762	1.06972
ICAM-1 (Ab-512)	0.875751	1.0632	1.21405		ICAM-1 (Ab-512)	436.5	303.5	382.5		0.176574	0.0675654	0.0351243		0.660113	0.578095	0.701835
ICAM-1 (Phospho-Tyr512)	1.09957	1.06626	0.969709		ICAM-1 (Phospho-Tyr512)	689	601.5	605.5		0.262728	0.0387939	0.188017		1.04197	1.14571	1.11101
ICK (Phospho-Tyr159)	1.03861	1.04258	1.00382		ICK (Phospho-Tyr159)	764	630	656.5		0.136979	0.152645	0.300507		1.15539	1.2	1.20459
IGF-1R (Ab-1161)	1.09159	1.06886	0.979181		IGF-1R (Ab-1161)	210	182	185		0.0202031	0.0155408	0.0076444		0.31758	0.346667	0.33945
IGF-1R (Ab-1165/1166)	0.927342	1.04886	1.13104		IGF-1R (Ab-1165/1166)	409.5	301.5	354		0.0915181	0.0586324	0.159798		0.619282	0.574286	0.649541
IGF-1R (Phospho-Tyr1161)	0.817104	0.851542	1.04215		IGF-1R (Phospho-Tyr1161)	734.5	476.5	515.5		0.0683521	0.0964574	0.130311		1.11078	0.907619	0.945872
IGF-1R (Phospho-Tyr1165/1166)	0.890718	0.845973	0.949764		IGF-1R (Phospho-Tyr1165/1166)	654	462.5	456		0.127582	0.105493	0.158169		0.989036	0.880952	0.836697
IGF2R (Ab-2409)	1.23504	1.13032	0.915208		IGF2R (Ab-2409)	694.5	681	647		0.0437805	0.0539935	0.362843		1.05028	1.29714	1.18716
IGF2R (Phospho-Ser2409)	0.967204	0.971398	1.00434		IGF2R (Phospho-Ser2409)	642	493	514		0.323815	0.206538	0.181592		0.970888	0.939048	0.943119
IGFBP-3 (Ab-183)	1.08094	1.04309	0.964987		IGFBP-3 (Ab-183)	666.5	572	573		0.0774476	0.0271964	0.224596		1.00794	1.08952	1.05138
IkB-alpha (Ab-32/36)	0.814229	0.993406	1.22006		IkB-alpha (Ab-32/36)	783.5	506.5	641.5		0.0550523	0.0823678	0.389102		1.18488	0.964762	1.17706
IkB-alpha (Ab-42)	0.930194	1.01266	1.08866		IkB-alpha (Ab-42)	1155	853	964		0.206928	0.532195	0.130565		1.74669	1.62476	1.76881
IkB-alpha (Phospho-Ser32/36)	0.900299	0.898849	0.99839		IkB-alpha (Phospho-Ser32/36)	422.5	302	313		0.0619241	0.028097	0.0994016		0.638941	0.575238	0.574312
IkB-alpha (Phospho-Tyr305)	0.957644	0.988481	1.0322		IkB-alpha (Phospho-Tyr305)	496.5	377.5	404.5		0.163781	0.00561939	0.141596		0.750851	0.719048	0.742202
IkB-alpha (Phospho-Tyr42)	0.594382	0.801846	1.34904		IkB-alpha (Phospho-Tyr42)	489.5	231	323.5		0.382806	0.00612214	0.15082		0.740265	0.44	0.593578
IkB-beta (Ab-19)	0.955624	1.10238	1.15357		IkB-beta (Ab-19)	530.5	402.5	482		0.190606	0.205544	0.287537		0.802268	0.766667	0.884404
IkB-beta (Phospho-Ser23)	0.882858	0.979534	1.1095		IkB-beta (Phospho-Ser23)	423	296.5	341.5		0.0768958	0.0453121	0.0393412		0.639698	0.564762	0.626606
IkB-beta (Phospho-Thr19)	1.08488	0.995367	0.917487		IkB-beta (Phospho-Thr19)	476	410	390.5		0.0237683	0.0172465	0.150294		0.719849	0.780952	0.716514
IkB-epsilon (Ab-22)	1.14043	1.17399	1.02943		IkB-epsilon (Ab-22)	2268.5	2054	2195		0.0894598	0.01859	0.0225501		3.43062	3.91238	4.02752
IkB-epsilon (Phospho-Ser22)	0.938742	1.13786	1.21211		IkB-epsilon (Phospho-Ser22)	587	437.5	550.5		0.0843228	0.0533361	0.116888		0.887713	0.833333	1.01009
IKK gamma (Ab-85)	1.11706	1.15231	1.03156		IKK gamma (Ab-85)	1472	1305.5	1398		0.146994	0.132701	0.0343943		2.22609	2.48667	2.56514
IKK gamma (Phospho-Ser85)	1.12957	1.13413	1.00403		IKK gamma (Phospho-Ser85)	567	508.5	530		0.209513	0.148791	0.17611		0.857467	0.968571	0.972477
IKK-a/b (Ab-176)	1.15156	1.91748	1.66511		IKK-a/b (Ab-176)	4357.5	3984	6886.5		0.208846	0.258776	0.0865594		6.58979	7.58857	12.6358
IKK-a/b (AB-180/181)	0.904774	0.981302	1.08458		IKK-a/b (AB-180/181)	774	556	626		0.250319	0.137352	0.189767		1.17051	1.05905	1.14862
IKK-a/b (Phospho-Ser180/181)	0.975115	0.929811	0.95354		IKK-a/b (Phospho-Ser180/181)	573.5	444	439.5		0.205906	0.057333	0.0402222		0.867297	0.845714	0.806422
IKK-alpha (Ab-23)	1.00536	1.16494	1.15873		IKK-alpha (Ab-23)	1003.5	801	963.5		0.062713	0.0423734	0.0227507		1.51758	1.52571	1.76789
IKK-alpha (Phospho-Thr23)	1.20163	1.11945	0.931608		IKK-alpha (Phospho-Thr23)	446	425.5	411.5		0	0.0515166	0.280093		0.67448	0.810476	0.755046
IKK-beta (Ab-188)	1.04352	1.42791	1.36836		IKK-beta (Ab-188)	1673.5	1386.5	1969.5		0.150844	0.0933289	0.0563675		2.53081	2.64095	3.61376
IKK-beta (Ab-199)	1.12281	1.19928	1.0681		IKK-beta (Ab-199)	2335.5	2082	2308.5		0.124436	0.461216	0.0474774		3.53195	3.96571	4.23578
IKK-beta (Phospho-Tyr188)	0.988085	1.09296	1.10614		IKK-beta (Phospho-Tyr188)	554.5	435	499.5		0.00127522	0.344613	0.0410532		0.838563	0.828571	0.916514
IKK-beta (Phospho-Tyr199)	0.99275	1.10124	1.10928		IKK-beta (Phospho-Tyr199)	720	567.5	653.5		0.357482	0.115878	0.14391		1.08885	1.08095	1.19908
IKK-GAMMA (Ab-31)	1.64999	1.32557	0.803382		IKK-GAMMA (Ab-31)	4766	6243.5	5207		0.147475	0.1444	0.302832		7.20756	11.8924	9.55413
IKK-GAMMA (Phospho-Ser31)	1.20048	1.03952	0.86592		IKK-GAMMA (Phospho-Ser31)	576	549	493.5		0.0343732	0.0695515	0.0128956		0.871078	1.04571	0.905505
IL-10R-A (Ab-496)	1.26139	1.05001	0.832419		IL-10R-A (Ab-496)	1010.5	1012	874.5		0.301596	0.294861	0.45685		1.52817	1.92762	1.60459
IL-10R-A (Phospho-Tyr496)	1.0757	1.1666	1.08451		IL-10R-A (Phospho-Tyr496)	623.5	532.5	599.5		0.237025	0.0942809	0.454105		0.942911	1.01429	1.1
IL-13R/CD213a1 (Ab-405)	0.973177	0.928784	0.954383		IL-13R/CD213a1 (Ab-405)	629	486	481.5		0.326011	0.247342	0.312801		0.951229	0.925714	0.883486
IL-13R/CD213a1 (Phospho-Tyr405)	1.35635	1.23055	0.90725		IL-13R/CD213a1 (Phospho-Tyr405)	774	833.5	785		0.0383701	0.0636269	0.099085		1.17051	1.58762	1.44037
IL-2RA/CD25 (Ab-268)	0.89966	0.964994	1.07262		IL-2RA/CD25 (Ab-268)	623	445	495.5		0.583391	0.305089	0.463794		0.942155	0.847619	0.909174
IL-2RA/CD25 (Phospho-Ser268)	0.961369	1.01576	1.05657		IL-2RA/CD25 (Phospho-Ser268)	433	330.5	362.5		0.450719	0.164742	0.415486		0.65482	0.629524	0.665138
IL3R (Ab-593)	1.27925	0.995881	0.778486		IL3R (Ab-593)	798	810.5	655		0	0.241664	0.332502		1.20681	1.54381	1.20183
IL3R (Phospho-Tyr593)	0.870376	0.965151	1.10889		IL3R (Phospho-Tyr593)	574.5	397	457		0.156314	0.0071245	0.0185674		0.868809	0.75619	0.838532
IL-4R/CD124 (Ab-497)	1.0343	1.37268	1.32715		IL-4R/CD124 (Ab-497)	590	484.5	667.5		0.287637	0.0131351	0.59005		0.89225	0.922857	1.22477
IL-4R/CD124 (Phospho-Tyr497)	1.00571	1.04041	1.03451		IL-4R/CD124 (Phospho-Tyr497)	593	473.5	508.5		0.0953938	0.00746681	0.2656		0.896786	0.901905	0.933028
IL7R/CD127 (Phospho-Tyr449)	1.24511	1.3436	1.0791		IL7R/CD127 (Phospho-Tyr449)	1136	1123	1258		0.0186736	0.123413	0.0741956		1.71796	2.13905	2.30826
Integrin beta-1 (Ab-788)	1.28248	2.05349	1.60119		Integrin beta-1 (Ab-788)	878	894	1486		0	0.381237	0.313107		1.32779	1.70286	2.72661
Integrin beta-1 (Ab-789)	1.11661	1.10589	0.9904		Integrin beta-1 (Ab-789)	1203	1066.5	1096.5		0	0.0165754	0.147677		1.81928	2.03143	2.01193
Integrin beta-1 (phospho-Thr788)	0.986254	1.13912	1.15499		Integrin beta-1 (phospho-Thr788)	507	397	476		0.114364	0.0391848	0.338698		0.76673	0.75619	0.873394
Integrin beta-3 (Ab-773)	1.05504	1.06842	1.01269		Integrin beta-3 (Ab-773)	850	712	748.5		0.0748701	0.180749	0.299469		1.28544	1.35619	1.37339
Integrin beta-3 (Ab-785)	0.930572	1.13981	1.22484		Integrin beta-3 (Ab-785)	503.5	372	473		0.0575797	0.0152066	0.182383		0.761437	0.708571	0.86789
Integrin beta-3 (Phospho-Tyr773)	0.88201	1.05875	1.20038		Integrin beta-3 (Phospho-Tyr773)	734	514	640.5		0.0809223	0.0220111	0.153455		1.11002	0.979048	1.17523
Integrin beta-3 (Phospho-Tyr785)	1.04891	1.08837	1.03762		Integrin beta-3 (Phospho-Tyr785)	607	505.5	544.5		0.179398	0.0713402	0.15194		0.917958	0.962857	0.999083
Interferon-alpha/beta receptor alpha chain (Ab-466)	0.922279	1.11331	1.20713		Interferon-alpha/beta receptor alpha chain (Ab-466)	1316.5	964	1208		0.463527	0.0454778	0.417942		1.99093	1.83619	2.21651
Interferon-gamma receptor alpha chain precursor (Ab-457)	0.953371	0.959777	1.00672		Interferon-gamma receptor alpha chain precursor (Ab-457)	469	355	371		0	0.0239022	0.0152476		0.709263	0.67619	0.680734
Interferon-gamma receptor alpha chain precursor (Phospho-Tyr457)	1.13258	1.03391	0.912875		Interferon-gamma receptor alpha chain precursor (Phospho-Tyr457)	828.5	745	706		0.483922	0.239182	0.512803		1.25293	1.41905	1.29541
IR (Ab-1361)	0.943237	0.836403	0.886736		IR (Ab-1361)	1344	1006.5	926.5		0	0.162287	0.357942		2.03251	1.91714	1.7
IR (Phospho-Tyr1355)	0.881584	0.826926	0.938		IR (Phospho-Tyr1355)	761.5	533	519		0.0622143	0.00530662	0.0953709		1.15161	1.01524	0.952294
IR (Phospho-Tyr1361)	0.825951	0.885919	1.07261		IR (Phospho-Tyr1361)	611.5	401	446.5		0.306432	0.0458473	0.239134		0.924764	0.76381	0.819266
IRS-1 (Ab-307)	1.21588	1.15608	0.950817		IRS-1 (Ab-307)	519.5	501.5	495		0.303532	0.139588	0.411408		0.785633	0.955238	0.908257
IRS-1 (Ab-312)	0.996812	1.03741	1.04073		IRS-1 (Ab-312)	1014	802.5	867		0.297069	0.228213	0.176165		1.53346	1.52857	1.59083
IRS-1 (Ab-323)	0.941693	1.05915	1.12473		IRS-1 (Ab-323)	854	638.5	745.5		0.246742	0.0631246	0.156503		1.29149	1.21619	1.36789
IRS-1 (Ab-636)	1.23536	1.04965	0.849671		IRS-1 (Ab-636)	860	843.5	744		0.138132	0.173528	0.169173		1.30057	1.60667	1.36514
IRS-1 (Ab-639)	1.7664	1.46534	0.829564		IRS-1 (Ab-639)	3569.5	5006	4311		0.372224	0.337027	0.113833		5.39811	9.53524	7.91009
IRS-1 (Ab-794)	1.19281	1.02822	0.862016		IRS-1 (Ab-794)	472	447	400		0.0509357	0.0474568	0.236881		0.7138	0.851429	0.733945
IRS-1 (Phospho-Ser1101)	0.968365	0.820138	0.846931		IRS-1 (Phospho-Ser1101)	484.5	372.5	327.5		0.0715134	0.0436603	0.200797		0.732703	0.709524	0.600917
IRS-1 (Phospho-Ser307)	1.05964	1.10098	1.03902		IRS-1 (Phospho-Ser307)	491.5	413.5	446		0.329456	0.261638	0.355139		0.743289	0.787619	0.818349
IRS-1 (Phospho-Ser312)	0.674557	0.677724	1.00469		IRS-1 (Phospho-Ser312)	717	384	400.5		0.00986202	0.228337	0.128886		1.08431	0.731429	0.734862
IRS-1 (Phospho-Ser323)	1.14844	1.18655	1.03319		IRS-1 (Phospho-Ser323)	385.5	351.5	377		0.0678676	0.150876	0.0375123		0.582987	0.669524	0.691743
IRS-1 (Phospho-Ser612)	1.11742	1.10877	0.992258		IRS-1 (Phospho-Ser612)	487.5	432.5	445.5		0.131993	0.0474129	0.0777738		0.73724	0.82381	0.817431
IRS-1 (Phospho-Ser636)	1.32215	1.10158	0.833172		IRS-1 (Phospho-Ser636)	543	570	493		0.14064	0.233221	0.232356		0.821172	1.08571	0.904587
IRS-1 (Phospho-Ser639)	1.12878	1.18581	1.05052		IRS-1 (Phospho-Ser639)	684	613	668.5		0.066162	0.00692111	0.246456		1.0344	1.16762	1.22661
IRS-1 (Phospho-Ser794)	0.994559	1.16129	1.16764		IRS-1 (Phospho-Ser794)	501.5	396	480		0.086009	0.00357125	0.371231		0.758412	0.754286	0.880734
ITGB4 (Ab-1510)	0.827004	0.925418	1.119		ITGB4 (Ab-1510)	579.5	380.5	442		0.286747	0.187695	0.249567		0.876371	0.724762	0.811009
ITGB4 (Phospho-Tyr1510)	0.886097	1.06349	1.2002		ITGB4 (Phospho-Tyr1510)	696.5	490	610.5		0.035533	0.0865845	0.00347473		1.05331	0.933333	1.12018
JAK1 (Ab-1022)	1.05821	1.17167	1.10722		JAK1 (Ab-1022)	597.5	502	577		0.0982257	0.0986005	0.205882		0.903592	0.95619	1.05872
JAK1 (Phospho-Tyr1022)	0.958431	0.918951	0.958808		JAK1 (Phospho-Tyr1022)	422.5	321.5	320		0.158994	0.129765	0.159099		0.638941	0.612381	0.587156
JAK2 (Ab-1007)	0.978809	1.07988	1.10325		JAK2 (Ab-1007)	1023	795	910.5		0.0470022	0.062261	0.0644589		1.54707	1.51429	1.67064
JAK2 (Ab-221)	1.04387	1.17818	1.12866		JAK2 (Ab-221)	604.5	501	587		0.0807119	0.124202	0.192738		0.914178	0.954286	1.07706
JAK2 (Phospho-Tyr1007)	0.997983	0.860583	0.862322		JAK2 (Phospho-Tyr1007)	457.5	362.5	324.5		0.0170015	0.107285	0.11549		0.691871	0.690476	0.595413
JAK2 (Phospho-Tyr221)	0.944643	0.888017	0.940056		JAK2 (Phospho-Tyr221)	442	331.5	323.5		0.179176	0.113052	0.137705		0.668431	0.631429	0.593578
JNK1/2/3 (Ab-183/185)	0.943404	1.09398	1.15961		JNK1/2/3 (Ab-183/185)	635.5	476	573		0.190268	0.0564497	0.162894		0.961059	0.906667	1.05138
JNK1/2/3 (Phospho-Thr183/Tyr185)	0.863205	0.953253	1.10432		JNK1/2/3 (Phospho-Thr183/Tyr185)	767.5	526	603		0.192554	0.209712	0.0351794		1.16068	1.0019	1.10642
JunB (Ab-259)	1.17216	0.987474	0.842441		JunB (Ab-259)	865	805	704		0.104635	0.0667579	0.0200883		1.30813	1.53333	1.29174
JunB (Ab-79)	1.08429	1.07902	0.995147		JunB (Ab-79)	632.5	544.5	562.5		0.238124	0.138954	0.0967951		0.956522	1.03714	1.03211
JunB (Phospho-Ser259)	1.07023	0.888553	0.830247		JunB (Phospho-Ser259)	941.5	800	689.5		0.200528	0.0724784	0.070762		1.42382	1.52381	1.26514
JunB (Phospho-Ser79)	1.02924	0.927969	0.901605		JunB (Phospho-Ser79)	716.5	585.5	548		0.135204	0.0157001	0.00774205		1.08355	1.11524	1.0055
JunD (Ab-255)	0.878033	0.971809	1.1068		JunD (Ab-255)	520	362.5	416.5		0.0489535	0.345263	0.106957		0.786389	0.690476	0.76422
JunD (Phospho-Ser255)	0.953567	1.06594	1.11784		JunD (Phospho-Ser255)	741	561	651		0.328265	0.00252088	0.193341		1.1206	1.06857	1.1945
Keratin 18 (Ab-33)	0.938359	0.940242	1.00201		Keratin 18 (Ab-33)	451	336	349.5		0.125429	0.0631345	0.0020232		0.682042	0.64	0.641284
Keratin 18 (Phospho-Ser33)	1.01177	0.982344	0.970912		Keratin 18 (Phospho-Ser33)	394	316.5	319		0.125628	0.046917	0.124132		0.595841	0.602857	0.585321
Keratin 8 (Ab-73)	1.10173	0.987572	0.896384		Keratin 8 (Ab-73)	666.5	583	542.5		0.0732039	0.206189	0.0482266		1.00794	1.11048	0.995413
Keratin 8 (Phospho-Ser73)	0.83284	0.956235	1.14816		Keratin 8 (Phospho-Ser73)	429.5	284	338.5		0.172867	0.159348	0.194272		0.649527	0.540952	0.621101
KIT (Ab-936)	0.771441	0.789534	1.02345		KIT (Ab-936)	889	544.5	578.5		0	0.115579	0.380139		1.34442	1.03714	1.06147
KIT (Phospho-Tyr703)	0.92701	0.969672	1.04602		KIT (Phospho-Tyr703)	625	460	499.5		0.47065	0.0922313	0.343998		0.94518	0.87619	0.916514
KIT (Phospho-Tyr936)	0.652449	0.836501	1.28209		KIT (Phospho-Tyr936)	805	417	555		0.223112	0.19331	0.180917		1.21739	0.794286	1.01835
KSR (Ab-392)	0.985758	1.03942	1.05444		KSR (Ab-392)	628	491.5	538		0.159887	0.20573	0.362754		0.949716	0.93619	0.987156
KSR (Phospho-Ser392)	0.950521	0.97226	1.02287		KSR (Phospho-Ser392)	375	283	300.5		0.346954	0.174903	0.294138		0.567108	0.539048	0.551376
Kv1.3/KCNA3 (Ab-135)	1.04073	1.03964	0.998953		Kv1.3/KCNA3 (Ab-135)	768.5	635	658.5		0.153659	0.15367	0.331809		1.16219	1.20952	1.20826
Kv1.3/KCNA3 (Phospho-Tyr135)	1.09478	1.09213	0.997579		Kv1.3/KCNA3 (Phospho-Tyr135)	776	674.5	698.5		0.0856547	0.076529	0.0738995		1.17353	1.28476	1.28165
Kv2.1/Kcnb1 (Phospho-Tyr128)	1.02241	1.11739	1.0929		Kv2.1/Kcnb1 (Phospho-Tyr128)	1575	1278.5	1450.5		0.142768	0.037056	0.089211		2.38185	2.43524	2.66147
Lamin A (Ab-22)	0.623345	0.851255	1.36562		Lamin A (Ab-22)	343.5	170	241		0.331424	0.199654	0.181911		0.519471	0.32381	0.442202
Lamin A (Phospho-Ser22)	1.06895	0.893596	0.835954		Lamin A (Phospho-Ser22)	1074	911.5	791		0.263354	0.14817	0.400485		1.6242	1.73619	1.45138
Lamin A/B(lamin A/C) (Ab-392)	1.29922	1.1201	0.862131		Lamin A/B(lamin A/C) (Ab-392)	9470.5	9769	8743		0.148507	0.199197	0.209956		14.3221	18.6076	16.0422
Lamin A/B(lamin A/C) (Phospho-Ser392)	1.00481	0.971801	0.967148		Lamin A/B(lamin A/C) (Phospho-Ser392)	628	501	503		0.263476	0.10162	0.278344		0.949716	0.954286	0.922936
LAT (Ab-161)	0.853659	0.985506	1.15445		LAT (Ab-161)	375.5	254.5	305		0.103571	0.0138921	0.0278206		0.567864	0.484762	0.559633
LAT (Ab-171)	1.40329	1.61909	1.15379		LAT (Ab-171)	1191.5	1327.5	1590		0.163201	0.0516681	0.249044		1.80189	2.52857	2.91743
LAT (Ab-191)	0.984861	0.927301	0.941555		LAT (Ab-191)	963	753	736		0.290773	0.187811	0.149876		1.45633	1.43429	1.35046
LAT (Phospho-Tyr171)	1.07439	0.978787	0.91102		LAT (Phospho-Tyr171)	432	368.5	348.5		0.222608	0.293588	0.261741		0.653308	0.701905	0.63945
LAT (Phospho-Tyr191)	1.15106	1.12363	0.976174		LAT (Phospho-Tyr191)	778	711	720.5		0	0.0318248	0.0363122		1.17656	1.35429	1.32202
LCK (Ab-192)	0.899834	0.99014	1.10036		LCK (Ab-192)	516.5	369	421.5		0.318985	0.413916	0.320421		0.781096	0.702857	0.773394
LCK (Ab-393)	1.02465	1.15614	1.12832		LCK (Ab-393)	3024.5	2460.5	2882		0.303697	0.443433	0.516222		4.57391	4.68667	5.28807
LCK (Ab-504)	0.952476	1.05259	1.1051		LCK (Ab-504)	804	608	697.5		0.161825	0.146539	0.0395372		1.21588	1.1581	1.27982
LCK (Ab-59)	0.923076	0.995573	1.07854		LCK (Ab-59)	730	535	599		0.160794	0.0555112	0.212486		1.10397	1.01905	1.09908
LCK (Phospho-Ser59)	1.19219	1.03779	0.870493		LCK (Phospho-Ser59)	636	602	544		0.284622	0.0986661	0.0727904		0.961815	1.14667	0.998165
LCK (Phospho-Tyr192)	1.08644	1.20204	1.1064		LCK (Phospho-Tyr192)	538.5	464.5	533.5		0.242924	0.0380574	0.184232		0.814367	0.884762	0.978899
Lck (Phospho-Tyr393)	0.990693	0.948582	0.957494		Lck (Phospho-Tyr393)	632.5	497.5	494.5		0.280607	0.17198	0.278839		0.956522	0.947619	0.907339
LCK (Phospho-Tyr504)	0.975915	1.04086	1.06655		LCK (Phospho-Tyr504)	584	452.5	501		0.162247	0.114075	0.135494		0.883176	0.861905	0.919266
LIMK1 (Ab-508)	0.969925	0.936229	0.965259		LIMK1 (Ab-508)	959	738.5	740		0.0309682	0.0890466	0.095555		1.45028	1.40667	1.3578
LIMK1 (Phospho-Thr508)	1.62099	1.06938	0.659705		LIMK1 (Phospho-Thr508)	392	504.5	345.5		0	0.334982	0.165776		0.592817	0.960952	0.633945
LIMK1/2 (Ab-508/505)	2.11559	0.704633	0.333067		LIMK1/2 (Ab-508/505)	2037	3421.5	1183		0.335329	0.0154999	0.106395		3.08053	6.51714	2.17064
LKB1 (Ab-189)	0.779848	0.813672	1.04337		LKB1 (Ab-189)	631.5	391	423.5		0.0772611	0.300204	0.382355		0.955009	0.744762	0.777064
LKB1 (Ab-334)	1.17046	0.966435	0.825688		LKB1 (Ab-334)	1096	1018.5	873		0.291617	0.365877	0.207353		1.65747	1.94	1.60183
LKB1 (Ab-428)	1.13391	1.03997	0.917157		LKB1 (Ab-428)	556.5	501	477		0.072426	0.00846834	0.0563314		0.841588	0.954286	0.875229
LKB1 (Phospho-Ser428)	1.06018	1.04652	0.987119		LKB1 (Phospho-Ser428)	913	768.5	787.5		0.413576	0.345042	0.327738		1.38072	1.46381	1.44495
LKB1 (Phospho-Thr189)	0.840699	1.09481	1.30226		LKB1 (Phospho-Thr189)	619.5	413.5	559		0.425748	0.285579	0.265639		0.936862	0.787619	1.02569
LYN (Ab-507)	1.42014	1.22724	0.864167		LYN (Ab-507)	7355.5	8293.5	7440		0.645726	0.42093	0.677074		11.1236	15.7971	13.6514
LYN (Phospho-Tyr507)	0.964525	1.14916	1.19143		LYN (Phospho-Tyr507)	681	521.5	645		0.319807	0.0827105	0.480175		1.02987	0.993333	1.18349
MAP3K1/MEKK1 (Phospho-Thr1381)	0.916478	0.936499	1.02185		MAP3K1/MEKK1 (Phospho-Thr1381)	995	724	768		0.264366	0.109387	0.283579		1.50473	1.37905	1.40917
MAP3K7/TAK1 (Ab-187)	0.949935	0.960956	1.0116		MAP3K7/TAK1 (Ab-187)	476	359	377		0.00297104	0.0118179	0.24383		0.719849	0.68381	0.691743
MAP3K7/TAK1 (Ab-439)	1.12941	1.17069	1.03655		MAP3K7/TAK1 (Ab-439)	726	651	700.5		0.196743	0.24765	0.348254		1.09792	1.24	1.28532
MAP3K8/COT (Ab-400)	0.735286	0.78644	1.06957		MAP3K8/COT (Ab-400)	838.5	489.5	543.5		0.0683073	0.290354	0.0195154		1.26805	0.932381	0.997248
MAPKAPK2 (Ab-272)	1.22102	1.29677	1.06204		MAPKAPK2 (Ab-272)	785	761	839		0.00540464	0.144952	0.259582		1.18715	1.44952	1.53945
MAPKAPK2 (Ab-334)	1.33436	0.66424	0.497797		MAPKAPK2 (Ab-334)	9475.5	10038.5	5187.5		0.0961913	0.127002	0.5282		14.3297	19.121	9.51835
MAPKAPK2 (Phospho-Ser272)	1.08805	1.27032	1.16753		MAPKAPK2 (Phospho-Ser272)	1032	891.5	1080.5		0.0123333	0.222879	0.302999		1.56068	1.6981	1.98257
MAPKAPK-2 (Phospho-Thr222)	1.07881	1.09989	1.01954		MAPKAPK-2 (Phospho-Thr222)	460	394	417		0.455008	0.387652	0.383228		0.695652	0.750476	0.765138
MAPKAPK2 (Phospho-Thr334)	1.81622	1.00346	0.552496		MAPKAPK2 (Phospho-Thr334)	702.5	1013	581		0.166082	0.718973	0.277488		1.06238	1.92952	1.06606
MARCKS (Ab-158)	0.899319	1.00764	1.12045		MARCKS (Ab-158)	528	377	438.5		0.152671	0.187561	0.224146		0.798488	0.718095	0.804587
MARCKS (Ab-162)	0.923801	0.9561	1.03496		MARCKS (Ab-162)	559	410	440.5		0.0101196	0.0551888	0.110761		0.845369	0.780952	0.808257
MARCKS (Phospho-Ser158)	0.946897	0.88464	0.934251		MARCKS (Phospho-Ser158)	419	315	305.5		0.256516	0.170604	0.224515		0.633648	0.6	0.56055
MARCKS (Phospho-Ser162)	1.02059	0.797908	0.781811		MARCKS (Phospho-Ser162)	553.5	448.5	364		0.330877	0.263293	0.0271964		0.837051	0.854286	0.66789
M-CSF Receptor (Ab-809)	0.892235	0.889533	0.996972		M-CSF Receptor (Ab-809)	727	515	533		0.525224	0.208699	0.299824		1.09943	0.980952	0.977982
M-CSF Receptor (Phospho-Tyr809)	0.966644	0.957621	0.990665		M-CSF Receptor (Phospho-Tyr809)	894.5	686.5	706		0.307506	0.233814	0.256401		1.35274	1.30762	1.29541
MDM2 (Ab-166)	0.951608	1.26153	1.32569		MDM2 (Ab-166)	11911.5	8999.5	12385		0.231458	0.24978	0.059035		18.0136	17.1419	22.7248
MDM2 (Phospho-Ser166)	0.904702	0.897749	0.992314		MDM2 (Phospho-Ser166)	1017	730.5	752.5		0.253084	0.163588	0.226462		1.538	1.39143	1.38073
MDM4 (Phospho-Ser367)	0.907113	0.941515	1.03792		MDM4 (Phospho-Ser367)	591.5	426	459		0.713682	0.461445	0.616215		0.894518	0.811429	0.842202
MEF2A (Ab-312)	1.28297	1.29277	1.00764		MEF2A (Ab-312)	1397	1423	1488.5		0.206514	0.174913	0.313056		2.11267	2.71048	2.73119
MEF2A (Ab-319)	1.09449	1.02385	0.935457		MEF2A (Ab-319)	736.5	640	621.5		0.146894	0.0817592	0.326532		1.1138	1.21905	1.14037
MEF2A (Ab-408)	0.947629	1.2197	1.2871		MEF2A (Ab-408)	1423.5	1071	1431		0.173362	0.120162	0.261891		2.15274	2.04	2.62569
MEF2A (Phospho-Ser408)	0.977153	1.03524	1.05945		MEF2A (Phospho-Ser408)	678	526	578.5		0.06049	0.0483951	0.238351		1.02533	1.0019	1.06147
MEF2A (Phospho-Thr312)	1.05392	0.996728	0.945733		MEF2A (Phospho-Thr312)	753.5	630.5	619		0.162348	0.0504676	0.219329		1.13951	1.20095	1.13578
MEF2A (Phospho-Thr319)	0.962194	0.944387	0.981494		MEF2A (Phospho-Thr319)	762.5	582.5	593.5		0.091808	0.137173	0.165607		1.15312	1.10952	1.08899
MEF2C (Ab-396)	1.03844	1.02356	0.985676		MEF2C (Ab-396)	940	775	793		0.254258	0.122261	0.30139		1.42155	1.47619	1.45505
MEF2C (Phospho-Ser396)	1.01036	0.94031	0.930671		MEF2C (Phospho-Ser396)	920	738	713		0.60719	0.389005	0.470082		1.3913	1.40571	1.30826
MEF2D (Phospho-Ser444)	1.01449	0.98829	0.974175		MEF2D (Phospho-Ser444)	825	664.5	672		0.262272	0.237298	0.204135		1.24764	1.26571	1.23303
MEK1 (Ab-217)	0.957319	1.00132	1.04596		MEK1 (Ab-217)	621	472	512.5		0.261891	0.179773	0.269046		0.93913	0.899048	0.940367
MEK1 (Ab-221)	0.708482	0.897654	1.26701		MEK1 (Ab-221)	640	360	473.5		0.117115	0.271058	0.16875		0.967864	0.685714	0.868807
MEK1 (Ab286)	1.50203	1.7817	1.18619		MEK1 (Ab286)	4035.5	4812.5	5926		0.0327664	0.0286516	0.0577522		6.10284	9.16667	10.8734
MEK1 (Ab-291)	1.34685	1.23584	0.917579		MEK1 (Ab-291)	2315	2475.5	2358		0.0268792	0.0836931	0.0401833		3.50095	4.71524	4.32661
MEK1 (Ab-298)	0.698356	1.49846	2.1457		MEK1 (Ab-298)	1978.5	1097	2443.5		0.43638	0.107001	0.723168		2.99206	2.08952	4.48349
MEK1 (Phospho-Ser217)	1.08352	0.76934	0.71004		MEK1 (Phospho-Ser217)	619	532.5	392.5		0.415811	0.280187	0.0954819		0.936106	1.01429	0.720183
MEK1 (Phospho-Ser221)	1.10751	0.744844	0.672538		MEK1 (Phospho-Ser221)	957	841.5	587.5		0.0517215	0.0294103	0.034904		1.44726	1.60286	1.07798
MEK1 (Phospho-Ser298)	0.953202	1.06576	1.11809		MEK1 (Phospho-Ser298)	349.5	264.5	307		0.305503	0.270011	0.42841		0.528544	0.50381	0.563303
MEK1 (Phospho-Thr286)	1.41382	1.29639	0.916944		MEK1 (Phospho-Thr286)	1175.5	1319.5	1256		0.187078	0.0873501	0.440253		1.77769	2.51333	2.30459
MEK1 (Phospho-Thr291)	1.17771	1.13449	0.963303		MEK1 (Phospho-Thr291)	993	928.5	928.5		0.381681	0.348032	0.41048		1.5017	1.76857	1.70367
MEK-2 (Ab-394)	0.864424	0.944902	1.0931		MEK-2 (Ab-394)	551.5	378.5	429.5		0.0935971	0.0130773	0.070793		0.834026	0.720952	0.788073
MEK-2 (Phospho-Thr394)	1.08445	1.14116	1.05229		MEK-2 (Phospho-Thr394)	647.5	557.5	609		0.0425902	0.227035	0.0673435		0.979206	1.0619	1.11743
MER/SKY (Phospho-Tyr749/Tyr681)	1.02121	0.949693	0.929968		MER/SKY (Phospho-Tyr749/Tyr681)	695	563.5	544		0.246216	0.109172	0.233969		1.05104	1.07333	0.998165
Merlin (Ab-10)	1.0737	0.739159	0.688422		Merlin (Ab-10)	1389.5	1184.5	846.5		0.0534338	0.103275	0.0977336		2.10132	2.25619	1.55321
Merlin (Ab-518)	1.04058	1.06282	1.02137		Merlin (Ab-518)	512	423	448.5		0.0911505	0.090269	0.0741004		0.774291	0.805714	0.822936
Merlin (Phospho-Ser10)	0.993086	0.769981	0.775341		Merlin (Phospho-Ser10)	780	615	495		0.319105	0.0137972	0.037141		1.17958	1.17143	0.908257
Merlin (Phospho-Ser518)	0.77261	0.892221	1.15481		Merlin (Phospho-Ser518)	820	503	603		0.039667	0.0112462	0.03987		1.24008	0.958095	1.10642
Met (Ab-1234)	1.15229	1.08374	0.940512		Met (Ab-1234)	693	634	619		0.02857	0.133837	0.00685402		1.04802	1.20762	1.13578
Met (Ab-1349)	1.12619	1.00816	0.895199		Met (Ab-1349)	656.5	587	545.5		0.304815	0.142144	0.42906		0.992817	1.1181	1.00092
Met (Phospho-Tyr1234)	1.00347	0.948298	0.945016		Met (Phospho-Tyr1234)	1124	895.5	878.5		0.177406	0.10502	0.145687		1.69981	1.70571	1.61193
Met (Phospho-Tyr1349)	1.10261	0.877514	0.795852		Met (Phospho-Tyr1349)	598	523.5	432.5		0.0614875	0.260691	0.201096		0.904348	0.997143	0.793578
Met (Phospho-Tyr1356)	1.66691	2.32323	1.39374		Met (Phospho-Tyr1356)	4061	5374.5	7776		0.035869	0.927942	0.83587		6.1414	10.2371	14.2679
MITF (Ab-73)	1.08632	1.12262	1.03342		MITF (Ab-73)	334.5	288.5	309.5		0.230417	0.174019	0.157643		0.50586	0.549524	0.56789
MITF (Phospho-Ser73)	0.913883	1.03597	1.13359		MITF (Phospho-Ser73)	670.5	486.5	572.5		0.258376	0.27761	0.334718		1.01399	0.926667	1.05046
MKK3 (Ab-189)	0.951966	1.02802	1.07989		MKK3 (Ab-189)	645	487.5	546.5		0.254339	0.340862	0.342879		0.975425	0.928571	1.00275
MKK3 (Phospho-Ser189)	0.915152	0.881569	0.963303		MKK3 (Phospho-Ser189)	331	240.5	240.5		0.337531	0.108786	0.285195		0.500567	0.458095	0.441284
MKK3/MAP2K3 (Ab-222)	0.926413	0.957072	1.03309		MKK3/MAP2K3 (Ab-222)	760	559	599.5		0.327502	0.318767	0.385695		1.14934	1.06476	1.1
MKK3/MAP2K3 (Phospho-Thr222)	0.869564	0.993095	1.14206		MKK3/MAP2K3 (Phospho-Thr222)	421.5	291	345		0.199634	0.0728976	0.19676		0.637429	0.554286	0.633028
MKK6 (Ab-207)	1.00412	1.10217	1.09765		MKK6 (Ab-207)	791.5	631	719		0.0973779	0.0246535	0.0118015		1.19698	1.2019	1.31927
MKK6 (Phospho-Ser207)	1.02074	1.0344	1.01338		MKK6 (Phospho-Ser207)	451	365.5	384.5		0.0188144	0.00967314	0.0165513		0.682042	0.69619	0.705505
MKK7/MAP2K7 (Ab-271)	1.26535	0.973823	0.769607		MKK7/MAP2K7 (Ab-271)	648.5	651.5	520.5		0.334744	0.298472	0.433366		0.980718	1.24095	0.955046
MKK7/MAP2K7 (Phospho-Ser271)	1.36437	1.64004	1.20205		MKK7/MAP2K7 (Phospho-Ser271)	480.5	520.5	649.5		0.157462	0.493141	0.338584		0.726654	0.991429	1.19174
MKK7/MAP2K7 (Phospho-Thr275)	0.851135	0.939794	1.10417		MKK7/MAP2K7 (Phospho-Thr275)	971.5	656.5	752.5		0.288957	0.227265	0.504606		1.46919	1.25048	1.38073
MKP-1 (Ab-359)	1.08773	1.14216	1.05004		MKP-1 (Ab-359)	784.5	677.5	738.5		0.00811212	0.0427917	0.202031		1.18639	1.29048	1.35505
MKP-1 (Phospho-Ser359)	1.05419	0.941238	0.892852		MKP-1 (Phospho-Ser359)	800.5	670	621		0.0220833	0.00211077	0.200404		1.21059	1.27619	1.13945
MKP-1/2 (Ab-296)	0.994236	0.958321	0.963876		MKP-1/2 (Ab-296)	1063.5	839.5	840		0.126993	0.0699105	0.296311		1.60832	1.59905	1.54128
MKP-1/2 (Phospho-Ser296)	1.16808	1.21058	1.03639		MKP-1/2 (Phospho-Ser296)	668	619.5	666.5		0.501749	0.151808	0.491208		1.01021	1.18	1.22294
Mnk1 (Ab-385)	1.03329	1.13488	1.09831		Mnk1 (Ab-385)	804.5	660	752.5		0.169635	0.154278	0.192634		1.21664	1.25714	1.38073
Mnk1 (Phospho-Thr385)	1.14809	1.05229	0.916553		Mnk1 (Phospho-Thr385)	802.5	731.5	696		0.168296	0.269696	0.158489		1.21361	1.39333	1.27706
MSK1 (Ab-360)	1.17834	1.38855	1.17839		MSK1 (Ab-360)	5151	4819	5895		0.286357	0.0839313	0.00983592		7.78979	9.17905	10.8165
MSK1 (Ab-376)	0.789046	0.753697	0.9552		MSK1 (Ab-376)	854	535	530.5		0.0480236	0.126883	0.0866389		1.29149	1.01905	0.973394
MSK1 (Ab-581)	1.36817	1.34786	0.985159		MSK1 (Ab-581)	811.5	881.5	901.5		0.0984634	0.10027	0.0305903		1.22722	1.67905	1.65413
MSK1 (Phospho-Ser212)	0.938191	0.840411	0.895778		MSK1 (Phospho-Ser212)	756.5	563.5	524		0.365471	0.357632	0.372446		1.14405	1.07333	0.961468
MSK1 (Phospho-Ser360)	1.02153	1.17455	1.14979		MSK1 (Phospho-Ser360)	923.5	749	894		0.190655	0.168044	0.0664396		1.3966	1.42667	1.64037
MSK1 (Phospho-Ser376)	1.06426	1.05392	0.990286		MSK1 (Phospho-Ser376)	845	714	734		0.040167	0.132706	0.2235		1.27788	1.36	1.34679
MSK1 (Phospho-Thr581)	1.11802	1.1029	0.986478		MSK1 (Phospho-Thr581)	538.5	478	489.5		0.174643	0.292902	0.330802		0.814367	0.910476	0.898165
MSK2 (Phospho-Thr568)	1.10883	1.04411	0.941631		MSK2 (Phospho-Thr568)	1237	1089	1064.5		0.228652	0.136357	0.338109		1.8707	2.07429	1.95321
Mst1/Mst2 (Ab-183)	1.05361	1.02982	0.977423		Mst1/Mst2 (Ab-183)	367	307	311.5		0.0154138	0.0230328	0.0658302		0.555009	0.584762	0.57156
Mst1/Mst2 (Phospho-Thr183)	0.852275	0.748943	0.878758		Mst1/Mst2 (Phospho-Thr183)	833.5	564	514.5		0.134889	0.185553	0.127815		1.26049	1.07429	0.944037
mTOR (Ab-2446)	0.918454	0.896483	0.976079		mTOR (Ab-2446)	517	377	382		0.243453	0.258835	0.244341		0.781853	0.718095	0.700917
mTOR (Ab-2448)	1.16311	1.11805	0.961255		mTOR (Ab-2448)	509.5	470.5	469.5		0.142948	0.0766471	0.10392		0.77051	0.89619	0.861468
mTOR (Ab-2481)	1.2508	1.09624	0.876435		mTOR (Ab-2481)	938	931.5	847.5		0.132677	0.123734	0.0926122		1.41853	1.77429	1.55505
mTOR (Phospho-Ser2448)	0.967249	1.25202	1.29441		mTOR (Phospho-Ser2448)	689.5	529.5	711.5		0.197928	0.0494107	0.223611		1.04272	1.00857	1.3055
mTOR (Phospho-Ser2481)	1.13315	1.08619	0.958554		mTOR (Phospho-Ser2481)	902	811.5	807.5		0.346498	0.0723227	0.270583		1.36408	1.54571	1.48165
mTOR (Phospho-Thr2446)	0.784744	0.83239	1.06072		mTOR (Phospho-Thr2446)	928.5	578.5	637		0.259691	0.133232	0.179829		1.40416	1.1019	1.16881
Myc (Ab-358)	1.58901	1.37658	0.866316		Myc (Ab-358)	4302.5	5428	4881.5		0.0590009	0.108906	0.0705441		6.50662	10.339	8.95688
Myc (Ab-373)	1.12539	1.03533	0.919976		Myc (Ab-373)	746.5	667	637		0.228282	0.24171	0.313036		1.12892	1.27048	1.16881
Myc (Ab-58)	1.1547	1.07893	0.934383		Myc (Ab-58)	763	699.5	678.5		0.0704327	0.255751	0.234486		1.15388	1.33238	1.24495
Myc (Ab-62)	0.917198	0.816449	0.890156		Myc (Ab-62)	1067	777	718		0.222669	0.101925	0.189087		1.61361	1.48	1.31743
Myc (Phospho-Ser373)	1.08148	1.01912	0.942333		Myc (Phospho-Ser373)	428	367.5	359.5		0.287469	0.113522	0.340277		0.647259	0.7	0.659633
Myc (Phospho-Ser62)	1.02109	1.07835	1.05607		Myc (Phospho-Ser62)	467.5	379	415.5		0.0317631	0.160452	0.399928		0.706994	0.721905	0.762385
Myc (Phospho-Thr358)	1.0745	1.03045	0.959002		Myc (Phospho-Thr358)	919	784	780.5		0.27084	0.209246	0.113246		1.38979	1.49333	1.43211
Myc (Phospho-Thr58)	1.65192	1.38776	0.84009		Myc (Phospho-Thr58)	459	602	525		0.129405	0.270157	0.336718		0.69414	1.14667	0.963303
Myosin regulatory light chain 2 (Ab-18)	0.892715	1.00896	1.13021		Myosin regulatory light chain 2 (Ab-18)	1140	808	948		0.0545837	0.0420063	0.0402782		1.72401	1.53905	1.73945
Myosin regulatory light chain 2 (Phospho-Ser18)	0.930549	0.935828	1.00567		Myosin regulatory light chain 2 (Phospho-Ser18)	815.5	602.5	629		0.00260125	0.0997578	0.110169		1.23327	1.14762	1.15413
MYPT1 (Phospho-Thr696)	1.01605	0.921253	0.906703		MYPT1 (Phospho-Thr696)	538	434	408.5		0.546759	0.469232	0.431015		0.813611	0.826667	0.749541
MYPT1 (Phospho-Thr853)	1.16205	1.38875	1.19509		MYPT1 (Phospho-Thr853)	491	453	562		0.31971	0.234141	0.447918		0.742533	0.862857	1.03119
MYT1 (Ab-83)	0.766771	0.937763	1.223		MYT1 (Ab-83)	2096	1276	1620		0.128872	0.547509	0.0733296		3.16975	2.43048	2.97248
NFAT3 (Ab-168/170)	0.95308	1.0514	1.10316		NFAT3 (Ab-168/170)	933	706	808.5		0.106104	0.0901411	0.0830861		1.41096	1.34476	1.48349
NFAT3 (Ab-676)	0.983083	1.06758	1.08595		NFAT3 (Ab-676)	1519.5	1186	1337		0.231281	0.0942014	0.225301		2.29792	2.25905	2.45321
NFAT4 (Ab-165)	0.871772	0.949261	1.08889		NFAT4 (Ab-165)	471	326	368.5		0.285245	0.11279	0.212996		0.712287	0.620952	0.676147
NFAT4 (Phospho-Ser165)	1.03015	0.982659	0.953895		NFAT4 (Phospho-Ser165)	939	768	760.5		0.299711	0.0718155	0.185029		1.42004	1.46286	1.39541
NFkB-p100 (Phospho-Ser872)	1.38062	2.60429	1.88632		NFkB-p100 (Phospho-Ser872)	1232.5	1351	2645.5		0.0384391	0.0680414	0.24136		1.86389	2.57333	4.85413
NFkB-p100/p52 (Ab-865)	1.12682	1.18462	1.05129		NFkB-p100/p52 (Ab-865)	2686	2403	2622.5		0.150056	0.0400194	0.0730699		4.062	4.57714	4.81193
NFkB-p100/p52 (Ab-869)	0.927149	1.0775	1.16216		NFkB-p100/p52 (Ab-869)	612	450.5	543.5		0.161756	0.0549362	0.26671		0.92552	0.858095	0.997248
NFkB-p100/p52 (Phospho-Ser865)	0.998701	1.3673	1.36907		NFkB-p100/p52 (Phospho-Ser865)	748.5	593.5	843.5		0.17099	0.232327	0.155086		1.13195	1.13048	1.54771
NFkB-p100/p52 (Phospho-Ser869)	1.09495	1.11102	1.01468		NFkB-p100/p52 (Phospho-Ser869)	474.5	412.5	434.5		0.317416	0.327412	0.414988		0.71758	0.785714	0.797248
NFkB-p105 (Ab-927)	1.19367	1.23476	1.03443		NFkB-p105 (Ab-927)	1300.5	1232.5	1323.5		0.19302	0.119907	0.199283		1.96673	2.34762	2.42844
NFkB-p105 (Phospho-Ser927)	1.06093	1.07402	1.01234		NFkB-p105 (Phospho-Ser927)	723	609	640		0.162351	0.0557326	0.0640816		1.09338	1.16	1.17431
NFkB-p105/p50 (Ab-337)	1.13594	1.18476	1.04298		NFkB-p105/p50 (Ab-337)	744	671	726.5		0.27562	0.145426	0.322164		1.12514	1.2781	1.33303
NFkB-p105/p50 (Ab-893)	1.2252	1.12113	0.915056		NFkB-p105/p50 (Ab-893)	605.5	589	559.5		0.405229	0.163271	0.393048		0.91569	1.1219	1.02661
NFkB-p105/p50 (Ab-907)	1.0752	1.07802	1.00262		NFkB-p105/p50 (Ab-907)	574	490	510		0.458264	0.0894707	0.390988		0.868053	0.933333	0.93578
NFkB-p105/p50 (Ab-932)	0.922075	1.07769	1.16876		NFkB-p105/p50 (Ab-932)	586	429	520.5		0.212373	0.0626342	0.23774		0.8862	0.817143	0.955046
NFkB-p105/p50 (Phospho-Ser337)	1.23163	1.08552	0.881371		NFkB-p105/p50 (Phospho-Ser337)	1016	993.5	909		0.123883	0.16441	0.192918		1.53648	1.89238	1.66789
NFkB-p105/p50 (Phospho-Ser893)	1.07532	1.01348	0.942491		NFkB-p105/p50 (Phospho-Ser893)	379.5	324	317		0.195642	0.0785674	0.370283		0.573913	0.617143	0.581651
NFkB-p105/p50 (Phospho-Ser907)	1.01947	1.07816	1.05757		NFkB-p105/p50 (Phospho-Ser907)	606	490.5	538.5		0.0933474	0.0677554	0.279691		0.916446	0.934286	0.988073
NFkB-p105/p50 (Phospho-Ser932)	0.966083	1.07595	1.11372		NFkB-p105/p50 (Phospho-Ser932)	609.5	467.5	540.5		0.119495	0.104364	0.17923		0.921739	0.890476	0.991743
NFkB-p65 (Ab-254)	0.776503	0.92588	1.19237		NFkB-p65 (Ab-254)	515	317.5	393		0.0494288	0.0334066	0.165531		0.778828	0.604762	0.721101
NFkB-p65 (Ab-276)	0.880812	0.880262	0.999377		NFkB-p65 (Ab-276)	515.5	360.5	374		0.0836732	0.202031	0.158815		0.779584	0.686667	0.686239
NFkB-p65 (Ab-281)	0.745149	1.03385	1.38744		NFkB-p65 (Ab-281)	906	536	772		0.131119	0.319253	0.238145		1.37013	1.02095	1.41651
NFkB-p65 (Ab-311)	0.94231	0.978346	1.03824		NFkB-p65 (Ab-311)	472.5	353.5	381		0.225975	0.0380057	0.330354		0.714556	0.673333	0.699083
NFkB-p65 (Ab-435)	0.858293	0.926157	1.07907		NFkB-p65 (Ab-435)	665.5	453.5	508		0.194441	0.070165	0.18652		1.00643	0.86381	0.93211
NFkB-p65 (Ab-468)	0.907839	0.961976	1.05963		NFkB-p65 (Ab-468)	770	555	610.5		0.220397	0.0127407	0.19111		1.16446	1.05714	1.12018
NFkB-p65 (Ab-505)	0.910042	1.00206	1.10111		NFkB-p65 (Ab-505)	996.5	720	823		0.124178	0.0255344	0.163245		1.50699	1.37143	1.51009
NFkB-p65 (Ab-529)	1.21021	1.18498	0.979156		NFkB-p65 (Ab-529)	664	638	648.5		0.283269	0.172898	0.256238		1.00416	1.21524	1.18991
NFkB-p65 (Ab-536)	0.732683	0.976189	1.33235		NFkB-p65 (Ab-536)	437.5	254.5	352		0.205263	0.302847	0.128565		0.661626	0.484762	0.645872
NFkB-p65 (Phospho-Ser276)	1.27085	1.03961	0.818048		NFkB-p65 (Phospho-Ser276)	723	729.5	619.5		0.0136922	0.0882066	0.142677		1.09338	1.38952	1.1367
NFkB-p65 (Phospho-Ser311)	1.24368	1.12545	0.904932		NFkB-p65 (Phospho-Ser311)	1312	1295.5	1217		0.0312593	0.00382072	0.046482		1.98412	2.46762	2.23303
NFkB-p65 (Phospho-Ser468)	3.26452	4.47799	1.37172		NFkB-p65 (Phospho-Ser468)	713	1848	2631.5		0.0357024	0.426254	0.248555		1.07826	3.52	4.82844
NFkB-p65 (Phospho-Ser529)	1.21565	1.13323	0.932199		NFkB-p65 (Phospho-Ser529)	545.5	526.5	509.5		0.216474	0.130274	0.281732		0.824953	1.00286	0.934862
NFkB-p65 (Phospho-Ser536)	1.05736	0.994216	0.94028		NFkB-p65 (Phospho-Ser536)	947	795	776		0.237445	0.22414	0.258787		1.43214	1.51429	1.42385
NFkB-p65 (Phospho-Thr254)	1.53695	1.15328	0.750372		NFkB-p65 (Phospho-Thr254)	424.5	518	403.5		0.0416435	0.0163809	0.106898		0.641966	0.986667	0.740367
NFkB-p65 (Phospho-Thr435)	1.0844	0.935115	0.862336		NFkB-p65 (Phospho-Thr435)	543	467.5	418.5		0.156267	0.304018	0.197686		0.821172	0.890476	0.76789
NMDA NR2A/B (Phospho-Tyr1246/1252)	1.51931	1.25197	0.824042		NMDA NR2A/B (Phospho-Tyr1246/1252)	831.5	1003	858		0.142017	0.289047	0.652714		1.25747	1.91048	1.57431
NMDAR1 (Ab-897)	0.939523	1.00615	1.07092		NMDAR1 (Ab-897)	246	183.5	204		0.201209	0.119457	0.166378		0.372023	0.349524	0.374312
NMDAR1 (Phospho-Ser897)	0.912943	0.912013	0.998981		NMDAR1 (Phospho-Ser897)	447	324	336		0.493551	0.1615	0.315673		0.675992	0.617143	0.616514
NMDAR2B (Ab-1472)	1.17844	1.05651	0.896532		NMDAR2B (Ab-1472)	4171	3902.5	3632		0.203435	0.0860668	0.285802		6.30775	7.43333	6.66422
NMDAR2B (Phospho-Tyr1472)	1.13595	1.20784	1.06329		NMDAR2B (Phospho-Tyr1472)	555.5	501	553		0.197303	0.234291	0.506355		0.840076	0.954286	1.01468
Opioid Receptor (Ab-375)	0.879719	0.90685	1.03084		Opioid Receptor (Ab-375)	388	271	290		0.0109346	0.130463	0.156051		0.586767	0.51619	0.53211
Opioid Receptor (Phospho-Ser375)	1.13932	1.23151	1.08092		Opioid Receptor (Phospho-Ser375)	833	753.5	845.5		0.225799	0.0478599	0.101194		1.25974	1.43524	1.55138
p130Cas (Ab-165)	0.865114	0.916828	1.05978		p130Cas (Ab-165)	487	334.5	368		0.0551747	0.052848	0.184463		0.736484	0.637143	0.675229
p130Cas (Ab-410)	0.892163	0.959267	1.07522		p130Cas (Ab-410)	480	340	379.5		0.0117851	0.0582323	0.106206		0.725898	0.647619	0.69633
p130Cas (Phospho-Tyr165)	1.09585	0.962306	0.878135		p130Cas (Phospho-Tyr165)	669.5	582.5	531		0.0644265	0.212436	0.0053266		1.01248	1.10952	0.974312
p130Cas (Phospho-Tyr410)	0.928947	0.970148	1.04435		p130Cas (Phospho-Tyr410)	491.5	362.5	393		0.306437	0.181409	0.291479		0.743289	0.690476	0.721101
p21Cip1 (Ab-145)	0.927381	1.04931	1.13148		p21Cip1 (Ab-145)	529	389.5	457.5		0.114955	0.0308622	0.14374		0.8	0.741905	0.83945
p21Cip1 (Phospho-Thr145)	1.06184	0.972695	0.91605		p21Cip1 (Phospho-Thr145)	532	448.5	426.5		0.146206	0.200229	0.200609		0.804537	0.854286	0.782569
p27Kip1 (Ab-10)	1.12594	1.09687	0.974188		p27Kip1 (Ab-10)	198	177	179		0.042855	0.0798991	0.0790063		0.299433	0.337143	0.32844
p27Kip1 (Ab-187)	0.983863	0.88407	0.898571		p27Kip1 (Ab-187)	562	439	409.5		0.083041	0.0322144	0.167495		0.849905	0.83619	0.751376
p27Kip1 (Phospho-Ser10)	1.11309	0.826654	0.742669		p27Kip1 (Phospho-Ser10)	830	733.5	565.5		0.216392	0.280529	0.116288		1.2552	1.39714	1.03761
p27Kip1 (Phospho-Thr187)	0.902758	0.922946	1.02236		p27Kip1 (Phospho-Thr187)	842	603.5	640.5		0.139406	0.0222619	0.208654		1.27335	1.14952	1.17523
p300 (Ab-89)	0.940208	1.17913	1.25411		p300 (Ab-89)	355	265	345		0.13943	0.0320199	0.0860826		0.536862	0.504762	0.633028
p38 MAPK (Ab-182)	1.23561	1.3227	1.07048		p38 MAPK (Ab-182)	6294	6174.5	6861.5		0.243566	0.17785	0.124386		9.51834	11.761	12.5899
p38 MAPK (Ab-322)	1.05583	1.14364	1.08317		p38 MAPK (Ab-322)	522.5	438	492.5		0.22059	0.0904063	0.262742		0.79017	0.834286	0.90367
p38 MAPK (Phospho-Thr180)	0.933426	0.948716	1.01638		p38 MAPK (Phospho-Thr180)	575.5	426.5	450		0.222392	0.210557	0.301699		0.870321	0.812381	0.825688
p38 MAPK (Phospho-Tyr182)	1.07124	1.10609	1.03253		p38 MAPK (Phospho-Tyr182)	679	577.5	619		0.172871	0.231417	0.24446		1.02684	1.1	1.13578
p38 MAPK (Phospho-Tyr322)	1.00133	0.940594	0.939346		p38 MAPK (Phospho-Tyr322)	480.5	382	372.5		0.116257	0.0962554	0.0360672		0.726654	0.727619	0.683486
p38 MAPK (Ab-180)	0.974446	1.03189	1.05895		p38 MAPK (Ab-180)	364.5	282	310		0.106696	0.0551644	0.00456198		0.551229	0.537143	0.568807
p44/42 MAP Kinase (Ab-202)	0.824868	0.971841	1.17818		p44/42 MAP Kinase (Ab-202)	708.5	464	567.5		0.114774	0.42975	0.0436101		1.07146	0.88381	1.04128
p44/42 MAP Kinase (Ab-204)	1.08089	1.1037	1.0211		p44/42 MAP Kinase (Ab-204)	553.5	475	503.5		0.0370481	0.0625231	0.0603885		0.837051	0.904762	0.923853
p44/42 MAP Kinase (Phospho-Thr202)	1.76121	1.81484	1.03045		p44/42 MAP Kinase (Phospho-Thr202)	831	1162	1243		0.195709	0.110752	0.00455097		1.25671	2.21333	2.28073
p44/42 MAP Kinase (Phospho-Tyr204)	1.23807	1.14315	0.923334		p44/42 MAP Kinase (Phospho-Tyr204)	968.5	952	912.5		0.357021	0.0921021	0.138709		1.46465	1.81333	1.67431
p53 (Ab-15)	1.08418	1.08484	1.00061		p53 (Ab-15)	255	219.5	228		0.0221837	0.0418788	0.00620269		0.385633	0.418095	0.418349
p53 (Ab-18)	1.21291	1.35898	1.12043		p53 (Ab-18)	608	585.5	681		0.0395422	0.0422694	0.10591		0.919471	1.11524	1.24954
p53 (Ab-20)	1.05449	1.16867	1.10828		p53 (Ab-20)	2365	1980	2278		0.0962742	0.0621397	0.0614606		3.57656	3.77143	4.17982
p53 (Ab-315)	1.59731	1.25333	0.784649		p53 (Ab-315)	3031.5	3844.5	3131.5		0.322589	0.00496602	0.0706768		4.5845	7.32286	5.74587
p53 (Ab-33)	0.889344	1.07243	1.20586		p53 (Ab-33)	689	486.5	609		0.170362	0.129358	0.12772		1.04197	0.926667	1.11743
p53 (Ab-37)	1.09807	1.2703	1.15684		p53 (Ab-37)	628	547.5	657.5		0.119352	0.303507	0.0333389		0.949716	1.04286	1.20642
p53 (Ab-376)	0.811869	1.06449	1.31116		p53 (Ab-376)	558.5	360	490		0.163325	0.153206	0.467556		0.844612	0.685714	0.899083
p53 (Ab-378)	0.81242	0.933613	1.14917		p53 (Ab-378)	462	298	355.5		0.0336718	0.0854223	0.04177		0.698677	0.567619	0.652294
p53 (Ab-387)	0.866142	0.947364	1.09377		p53 (Ab-387)	896.5	616.5	700		0.073353	0.0974924	0.290924		1.35577	1.17429	1.2844
p53 (Ab-392)	0.902733	1.03719	1.14894		p53 (Ab-392)	995.5	713.5	851		0.121462	0.0148656	0.196095		1.50548	1.35905	1.56147
p53 (Ab-46)	0.901554	1.13923	1.26363		p53 (Ab-46)	475	340	446		0.136955	0.1539	0.383677		0.718336	0.647619	0.818349
p53 (Ab-6)	0.993561	1.05958	1.06645		p53 (Ab-6)	331.5	261.5	289.5		0.0533263	0.0189283	0.0122126		0.501323	0.498095	0.531193
p53 (Ab-9)	1.09142	1.08096	0.990417		p53 (Ab-9)	738	639.5	657.5		0.0268279	0.0387001	0.0247353		1.11607	1.2181	1.20642
p53 (Phospho-Ser15)	1.06505	1.14268	1.07289		p53 (Phospho-Ser15)	618.5	523	582.5		0.181778	0.00811212	0.481925		0.93535	0.99619	1.06881
p53 (Phospho-Ser20)	1.06749	1.24476	1.16607		p53 (Phospho-Ser20)	810	686.5	831		0.136184	0.0545909	0.229746		1.22495	1.30762	1.52477
p53 (Phospho-Ser315)	0.995308	1.16678	1.17228		p53 (Phospho-Ser315)	665	525.5	639.5		0.306236	0.19511	0.264267		1.00567	1.00095	1.17339
p53 (Phospho-Ser33)	1.00873	1.05875	1.04959		p53 (Phospho-Ser33)	341.5	273.5	298		0.494871	0.261125	0.365418		0.516446	0.520952	0.546789
p53 (Phospho-Ser366)	0.997983	0.864751	0.866498		p53 (Phospho-Ser366)	640.5	507.5	456.5		0.314638	0.121218	0.255581		0.96862	0.966667	0.837615
p53 (Phospho-Ser37)	1.00692	1.07737	1.06997		p53 (Phospho-Ser37)	361.5	289	321		0.357954	0.117443	0.224688		0.546692	0.550476	0.588991
p53 (Phospho-Ser378)	0.762523	0.71195	0.933677		p53 (Phospho-Ser378)	832.5	504	488.5		0.208097	0.289016	0.261999		1.25898	0.96	0.89633
p53 (Phospho-Ser392)	0.963043	1.06551	1.1064		p53 (Phospho-Ser392)	607.5	464.5	533.5		0.348025	0.239001	0.308821		0.918715	0.884762	0.978899
p53 (Phospho-Ser46)	1.03238	1.14063	1.10485		p53 (Phospho-Ser46)	768	629.5	722		0.325932	0.169616	0.346698		1.16144	1.19905	1.32477
p53 (Phospho-Ser6)	0.990395	0.984123	0.993668		p53 (Phospho-Ser6)	585	460	474.5		0.551181	0.0368925	0.4873		0.884688	0.87619	0.870642
p53 (Phospho-Ser9)	0.954722	1.00513	1.0528		p53 (Phospho-Ser9)	390.5	296	323.5		0.255319	0.138555	0.299455		0.590548	0.56381	0.593578
p53 (Phospho-Thr18)	1.01767	1.2421	1.22053		p53 (Phospho-Thr18)	463.5	374.5	474.5		0.526325	0.300214	0.213101		0.700945	0.713333	0.870642
p53 (Phospho-Thr81)	0.930607	1.09221	1.17366		p53 (Phospho-Thr81)	1267.5	936.5	1141		0.164573	0.0581391	0.189636		1.91682	1.78381	2.09358
p63(Phospho-Ser455)	1.13309	1.31197	1.15787		p63(Phospho-Ser455)	393.5	354	425.5		0.0664878	0.215727	0.177815		0.595085	0.674286	0.780734
P70S6K (Ab-229)	0.915225	0.885837	0.96789		P70S6K (Ab-229)	867	630	633		0.125599	0.132442	0.0424487		1.31115	1.2	1.16147
P70S6K (Ab-371)	0.92716	0.998168	1.07659		P70S6K (Ab-371)	837.5	616.5	689		0.0498141	0.0332621	0.166257		1.26654	1.17429	1.26422
P70S6k (Ab-411)	0.833453	0.94088	1.12889		P70S6k (Ab-411)	505.5	334.5	392		0.127293	0.0824429	0.165954		0.764461	0.637143	0.719266
P70S6K (Ab-418)	0.812663	0.924993	1.13822		P70S6K (Ab-418)	606	391	462		0.0210032	0.0180846	0.183664		0.916446	0.744762	0.847706
P70S6k (Ab-421)	0.944313	1.0583	1.12071		P70S6k (Ab-421)	477.5	358	416.5		0.0873703	0.075056	0.110353		0.722117	0.681905	0.76422
P70S6K (Ab-424)	1.06584	0.869996	0.816257		P70S6K (Ab-424)	569	481.5	408		0.0820194	0.0249653	0.121317		0.860491	0.917143	0.748624
P70S6K (Ab-427)	0.97102	0.943327	0.97148		P70S6K (Ab-427)	382	294.5	297		0.218426	0.175276	0.242845		0.577694	0.560952	0.544954
P70S6K (Phospho-Ser371)	1.07982	1.38335	1.28109		P70S6K (Phospho-Ser371)	396	339.5	451.5		0.374981	0.0937255	0.449479		0.598866	0.646667	0.82844
P70S6K (Phospho-Ser411)	0.997389	0.928454	0.930884		P70S6K (Phospho-Ser411)	394	312	301.5		0.0502512	0	0.11492		0.595841	0.594286	0.553211
P70S6K (Phospho-Ser418)	0.883952	1.0496	1.1874		P70S6K (Phospho-Ser418)	441	309.5	381.5		0.31427	0.166781	0.357724		0.666919	0.589524	0.7
P70S6K (Phospho-Ser424)	1.33096	1.6982	1.27592		P70S6K (Phospho-Ser424)	573	605.5	802		0.12834	0.0945923	0.303298		0.866541	1.15333	1.47156
P70S6K (Phospho-Thr229)	0.967419	0.845059	0.873519		P70S6K (Phospho-Thr229)	670.5	515	467		0.473514	0.266366	0.399735		1.01399	0.980952	0.856881
P70S6K (Phospho-Thr389)	1.00624	1.08469	1.07796		P70S6K (Phospho-Thr389)	641.5	512.5	573.5		0.472874	0.29664	0.459897		0.970132	0.97619	1.05229
P70S6k (Phospho-Thr421)	0.981426	1.03107	1.05059		P70S6k (Phospho-Thr421)	389.5	303.5	331		0.0744323	0.058246	0.153812		0.589036	0.578095	0.607339
P70S6k-beta (Ab-423)	1.11402	1.01255	0.908912		P70S6k-beta (Ab-423)	831	735	693.5		0.217833	0.180865	0.304867		1.25671	1.4	1.27248
P70S6k-beta (Phospho-Ser423)	0.918796	0.88615	0.964468		P70S6k-beta (Phospho-Ser423)	1133	826.5	827.5		0.480558	0.336229	0.597302		1.71342	1.57429	1.51835
P73 (Ab-99)	1.17864	1.21887	1.03413		P73 (Ab-99)	327	306	328.5		0.268138	0.129405	0.269067		0.494518	0.582857	0.602752
P73 (Phospho-Tyr99)	1.14764	1.08785	0.947896		P73 (Phospho-Tyr99)	720.5	656.5	646		0.226706	0.453453	0.529783		1.0896	1.25048	1.18532
P90RSK (Ab-359/363)	0.948501	0.945219	0.99654		P90RSK (Ab-359/363)	7793.5	5869	6071.5		0.0153334	0.147229	0.0695286		11.786	11.179	11.1404
P90RSK (Ab-380)	0.852286	0.937863	1.10041		P90RSK (Ab-380)	799.5	541	618		0.048644	0.0758081	0.018307		1.20907	1.03048	1.13394
P90RSK (Ab-573)	0.606796	0.544952	0.898081		P90RSK (Ab-573)	2728.5	1314.5	1225.5		0.387438	0.0414205	0.0986661		4.12628	2.50381	2.24862
P90RSK (Phospho-Ser380)	0.911402	1.1446	1.25587		P90RSK (Phospho-Ser380)	521	377	491.5		0.0542884	0.135044	0.171202		0.787902	0.718095	0.901835
P90RSK (Phospho-Thr359/Ser363)	1.18694	1.24969	1.05287		P90RSK (Phospho-Thr359/Ser363)	1700.5	1602.5	1751.5		0.03285	0.0895742	0.282197		2.57164	3.05238	3.21376
P90RSK (Phospho-Thr573)	1.11014	1.05421	0.949626		P90RSK (Phospho-Thr573)	919	810	798.5		0.12157	0.164119	0.0185964		1.38979	1.54286	1.46514
P95/NBS1 (Ab-343)	0.986823	0.963839	0.976709		P95/NBS1 (Ab-343)	642	503	510		0.222485	0.0281156	0.35494		0.970888	0.958095	0.93578
P95/NBS1 (Phospho-Ser343)	1.09745	1.1226	1.02292		P95/NBS1 (Phospho-Ser343)	408	355.5	377.5		0.30156	0.181003	0.290335		0.617013	0.677143	0.692661
PAK1 (Ab-204)	1.36591	1.26455	0.925787		PAK1 (Ab-204)	734	796	765		0.377637	0.36066	0.390064		1.11002	1.51619	1.40367
PAK1 (Ab-212)	1.05468	1.01972	0.966855		PAK1 (Ab-212)	971.5	813.5	816.5		0.124462	0.0895292	0.158482		1.46919	1.54952	1.49817
PAK1 (Phospho-Ser204)	0.941142	1.0493	1.11493		PAK1 (Phospho-Ser204)	854.5	638.5	739		0.384792	0.351062	0.470767		1.29225	1.21619	1.35596
PAK1 (Phospho-Thr212)	0.915398	0.891941	0.974375		PAK1 (Phospho-Thr212)	1017.5	739.5	748		0.0674097	0.134824	0.308178		1.53875	1.40857	1.37248
PAK1/2 (Ab-199)	0.948752	0.928328	0.978473		PAK1/2 (Ab-199)	843	635	645		0.102333	0.126945	0.186369		1.27486	1.20952	1.18349
PAK1/2 (Phospho-Ser199)	1.07378	1.04785	0.975858		PAK1/2 (Phospho-Ser199)	495	422	427.5		0.0771389	0.00670243	0.00496215		0.748582	0.80381	0.784404
PAK1/2/3 (Ab-141)	0.897355	0.97496	1.08648		PAK1/2/3 (Ab-141)	702.5	500.5	564.5		0.147964	0.1766	0.236746		1.06238	0.953333	1.03578
PAK1/2/3 (Ab-423/402/421)	0.763882	1.34868	1.76557		PAK1/2/3 (Ab-423/402/421)	4611	2796.5	5125.5		0.040485	0.0948203	0.0498031		6.97316	5.32667	9.40459
PAK1/2/3 (Phospho-Ser141)	0.898514	0.924467	1.02888		PAK1/2/3 (Phospho-Ser141)	628	448	478.5		0.0698099	0.0252538	0.0664991		0.949716	0.853333	0.877982
PAK1/2/3 (Phospho-Thr423/402/421)	1.07479	0.93331	0.868362		PAK1/2/3 (Phospho-Thr423/402/421)	487.5	416	375		0.105885	0.0169978	0.192333		0.73724	0.792381	0.688073
PAK2 (Ab-192)	0.955089	1.0822	1.13308		PAK2 (Ab-192)	527.5	400	470.5		0.0388741	0.137886	0.515489		0.797732	0.761905	0.863303
PAK2 (Ab-197)	0.958333	0.951786	0.993168		PAK2 (Ab-197)	1081	822.5	848		0.0771865	0.143571	0.32687		1.63478	1.56667	1.55596
PAK2 (Phospho-Ser192)	0.708482	0.837976	1.18278		PAK2 (Phospho-Ser192)	792	445.5	547		0.594613	0.00476166	0.506738		1.19773	0.848571	1.00367
PAK2 (Phospho-Ser20)	0.905549	0.969547	1.07067		PAK2 (Phospho-Ser20)	443	318.5	354		0.0127694	0.00222012	0.0599243		0.669943	0.606667	0.649541
PAK3 (Ab-154)	0.927271	0.944791	1.01889		PAK3 (Ab-154)	788.5	580.5	614		0.0170387	0.0669955	0.122074		1.19244	1.10571	1.12661
PAK3 (Phospho-Ser154)	0.990493	0.595263	0.600977		PAK3 (Phospho-Ser154)	985.5	775	483.5		0.306377	0.122261	0.384631		1.49036	1.47619	0.887156
PAK4/PAK5/PAK6 (Ab-474)	0.827504	0.869284	1.05049		PAK4/PAK5/PAK6 (Ab-474)	689.5	453	494		0.169213	0.209166	0.231885		1.04272	0.862857	0.906422
Paxillin (Ab-118)	0.894475	0.970642	1.08515		Paxillin (Ab-118)	295	209.5	236		0.119849	0.064129	0.107864		0.446125	0.399048	0.433028
Paxillin (Ab-31)	0.927764	0.934086	1.00681		Paxillin (Ab-31)	541	398.5	416.5		0.125476	0.00177442	0.110353		0.818147	0.759048	0.76422
Paxillin (Phospho-Tyr118)	1.06426	1.00367	0.943065		Paxillin (Phospho-Tyr118)	422.5	357	349.5		0.199161	0.217876	0.0020232		0.638941	0.68	0.641284
Paxillin (Phospho-Tyr31)	1.14242	0.975889	0.854228		Paxillin (Phospho-Tyr31)	462.5	419.5	372		0.194168	0.166874	0.0494214		0.699433	0.799048	0.682569
PDGF R alpha (Ab-849)	0.848747	0.58597	0.690394		PDGF R alpha (Ab-849)	880	593	425		0	0.00715454	0.455876		1.33081	1.12952	0.779817
PDGF R alpha (Phospho-Tyr849)	0.834376	0.741782	0.889026		PDGF R alpha (Phospho-Tyr849)	949.5	629	580.5		0.0201073	0.0809407	0.188805		1.43592	1.1981	1.06514
PDGF R beta (Ab-1009)	1.14197	1.05396	0.922929		PDGF R beta (Ab-1009)	750	680	651.5		0	0.0852688	0.235521		1.13422	1.29524	1.19541
PDGF R beta (Ab-1021)	0.919524	0.921211	1.00183		PDGF R beta (Ab-1021)	702	512.5	533		0	0.0289741	0.076946		1.06163	0.97619	0.977982
PDGF R beta (Ab-740)	1.13879	1.04985	0.9219		PDGF R beta (Ab-740)	579	523.5	501		0	0.131021	0.0621012		0.875614	0.997143	0.919266
PDGF R beta (Ab-751)	1.54613	1.54916	1.00196		PDGF R beta (Ab-751)	1147	1408	1464.5		0.0850747	0.103455	0.0120708		1.73459	2.6819	2.68716
PDGF R beta (Phospho-Tyr1021)	1.10835	0.973446	0.878285		PDGF R beta (Phospho-Tyr1021)	779	685.5	625		0.0617243	0.153696	0.079196		1.17807	1.30571	1.14679
PDGF R beta (Phospho-Tyr740)	1.01427	1.0056	0.99146		PDGF R beta (Phospho-Tyr740)	701	564.5	581		0.0544704	0.00125262	0.107101		1.06011	1.07524	1.06606
PDGF R beta (Phospho-Tyr751)	0.892689	1.00258	1.1231		PDGF R beta (Phospho-Tyr751)	748.5	530.5	618.5		0.000944698	0.0893047	0.0285815		1.13195	1.01048	1.13486
PDK1 (Ab-241)	1.10687	1.19272	1.07756		PDK1 (Ab-241)	5718	5025	5621		0.103383	0.0987839	0.155485		8.64726	9.57143	10.3138
PDK1 (Phospho-Ser241)	1.13526	1.04809	0.923218		PDK1 (Phospho-Ser241)	2093	1886.5	1808		0.010811	0.146556	0.219015		3.16522	3.59333	3.31743
PEA-15 (Ab-116)	0.869652	0.997569	1.14709		PEA-15 (Ab-116)	770.5	532	633.5		0.305602	0.276463	0.260072		1.16522	1.01333	1.16239
PEA-15 (Phospho-Ser104)	0.970507	0.876362	0.902994		PEA-15 (Phospho-Ser104)	767	591	554		0.0534709	0.0119646	0.0153164		1.15992	1.12571	1.01651
PEA-15 (Phospho-Ser116)	0.939544	1.04506	1.11231		PEA-15 (Phospho-Ser116)	494	368.5	425.5		0.0687067	0.109376	0.0149564		0.74707	0.701905	0.780734
PECAM-1 (Ab-713)	1.36693	1.08488	0.793666		PECAM-1 (Ab-713)	11739	12740	10496.5		0.177816	0.117999	0.278289		17.7527	24.2667	19.2596
PECAM-1 (Phospho-Tyr713)	1.25418	1.14254	0.910983		PECAM-1 (Phospho-Tyr713)	943	939	888		0.341931	0.197297	0.33922		1.42609	1.78857	1.62936
PI3-kinase p85-alpha (Phospho-Tyr607)	0.985401	1.05764	1.07331		PI3-kinase p85-alpha (Phospho-Tyr607)	436.5	341.5	380.5		0.221933	0.271247	0.262029		0.660113	0.650476	0.698165
PI3-kinase p85-subunit alpha/gamma (Ab-467/199)	1.021	1.03088	1.00968		PI3-kinase p85-subunit alpha/gamma (Ab-467/199)	781.5	633.5	664		0.44426	0.170777	0.255581		1.18185	1.20667	1.21835
PI3-kinase p85-subunit alpha/gamma (Phospho-Tyr467/Tyr199)	0.978891	1.0634	1.08633		PI3-kinase p85-subunit alpha/gamma (Phospho-Tyr467/Tyr199)	473.5	368	415		0.192644	0.238264	0.228319		0.716068	0.700952	0.761468
Pim-1 (Ab-309)	1.05852	0.911022	0.860656		Pim-1 (Ab-309)	871	732	654		0.131517	0.129443	0.0237865		1.3172	1.39429	1.2
Pim-1 (Phospho-Tyr309)	1.12982	1.1245	0.995291		Pim-1 (Phospho-Tyr309)	587.5	527	544.5		0.0228681	0.161011	0.00909045		0.888469	1.00381	0.999083
PIP5K (Phospho-Ser307)	0.976594	0.927599	0.94983		PIP5K (Phospho-Ser307)	645.5	500.5	493.5		0.204847	0.021192	0.141851		0.976181	0.953333	0.905505
PKA CAT (Ab-197)	0.872433	0.923661	1.05872		PKA CAT (Ab-197)	1064	737	810		0.241905	0.249454	0.317762		1.60907	1.40381	1.48624
PKA CAT (Phospho-Thr197)	0.911872	1.00194	1.09877		PKA CAT (Phospho-Thr197)	442	320	365		0.0767899	0.0486136	0.0503693		0.668431	0.609524	0.669725
PKA-R2B (Phospho-Ser113)	1.37616	1.15803	0.841491		PKA-R2B (Phospho-Ser113)	669.5	731.5	639		0.243976	0.0202997	0.221317		1.01248	1.39333	1.17248
PKC alpha (Phospho-Tyr657)	0.925759	0.914631	0.987979		PKC alpha (Phospho-Tyr657)	717	527	540.5		0.226826	0.0456198	0.0457886		1.08431	1.00381	0.991743
PKC alpha (Ab-657)	0.970548	1.01788	1.04877		PKC alpha (Ab-657)	431.5	332.5	362		0.208117	0.189271	0.367227		0.652552	0.633333	0.66422
PKC alpha/beta II (Ab-638)	1.32626	1.12366	0.847242		PKC alpha/beta II (Ab-638)	670	705.5	620.5		0.128757	0.181412	0.181193		1.01323	1.34381	1.13853
PKC alpha/beta II (Phospho-Thr638)	0.898831	1.14739	1.27653		PKC alpha/beta II (Phospho-Thr638)	543	387.5	513.5		0.130222	0.0930644	0.150097		0.821172	0.738095	0.942202
PKC beta/PKCB (Ab-661)	1.07347	0.981527	0.914351		PKC beta/PKCB (Ab-661)	646.5	551	523		0.0864059	0.136031	0.0513768		0.977694	1.04952	0.959633
PKC beta/PKCB (Phospho-Ser661)	0.884796	0.884106	0.999219		PKC beta/PKCB (Phospho-Ser661)	744.5	523	542.5		0.373261	0.232548	0.431433		1.1259	0.99619	0.995413
PKC delta (Phospho-Tyr52)	0.881075	0.992288	1.12622		PKC delta (Phospho-Tyr52)	532.5	372.5	435.5		0.221759	0.0512534	0.112033		0.805293	0.709524	0.799083
PKC delta (Ab-505)	1.09511	1.08385	0.989712		PKC delta (Ab-505)	440.5	383	393.5		0.165339	0.166161	0.181494		0.666163	0.729524	0.722018
PKC delta (Ab-645)	1.23666	1.18118	0.955139		PKC delta (Ab-645)	661	649	643.5		0.0256741	0.204832	0.436241		0.999622	1.23619	1.18073
PKC delta (Phospho-Ser645)	1.05869	0.90706	0.856779		PKC delta (Phospho-Ser645)	624	524.5	466.5		0.353553	0.157734	0.589635		0.943667	0.999048	0.855963
PKC delta (Phospho-Thr505)	0.999927	1.00112	1.00119		PKC delta (Phospho-Thr505)	720.5	572	594.5		0.216892	0.0815892	0.1011		1.0896	1.08952	1.09083
PKC delta (Phospho-Tyr313)	0.962739	0.950072	0.986842		PKC delta (Phospho-Tyr313)	696	532	545		0.103628	0.0106332	0.114175		1.05255	1.01333	1
PKC delta/PKCD (Phospho-Tyr64)	0.931223	1.10838	1.19025		PKC delta/PKCD (Phospho-Tyr64)	809.5	598.5	739.5		0.142382	0.119328	0.261041		1.2242	1.14	1.35688
PKC epsilon (Ab-729)	1.21495	1.27393	1.04854		PKC epsilon (Ab-729)	720.5	695	756.5		0.167821	0.00813936	0.404729		1.0896	1.32381	1.38807
PKC epsilon (Phospho-Ser729)	0.965579	1.02453	1.06105		PKC epsilon (Phospho-Ser729)	752	576.5	635		0.197463	0.1386	0.231619		1.13724	1.0981	1.16514
PKC pan activation sites (Non-Phospho)	1.15726	1.13247	0.978582		PKC pan activation sites (Non-Phospho)	720.5	662	672.5		0.379806	0.0897235	0.352239		1.0896	1.26095	1.23394
PKC pan activation sites (Phospho)	0.909656	0.966148	1.0621		PKC pan activation sites (Phospho)	432	312	344		0.189871	0.163178	0.234332		0.653308	0.594286	0.631193
PKC theta (Ab-538)	1.20085	1.39494	1.16162		PKC theta (Ab-538)	22668.5	21612.5	26062		0.235791	0.343894	0.0196976		34.2813	41.1667	47.8202
PKC theta (Ab-676)	0.912166	1.08816	1.19294		PKC theta (Ab-676)	446	323	400		0.475632	0.262702	0.342947		0.67448	0.615238	0.733945
PKC theta (Phospho-Ser676)	0.926936	1.22072	1.31694		PKC theta (Phospho-Ser676)	409	301	411.5		0.255872	0.31949	0.383195		0.618526	0.573333	0.755046
PKC theta (Phospho-Thr538)	0.909222	0.896275	0.98576		PKC theta (Phospho-Thr538)	564.5	407.5	417		0.216704	0.227315	0.149222		0.853686	0.77619	0.765138
PKC zeta (Ab-410)	0.903251	0.981164	1.08626		PKC zeta (Ab-410)	726.5	521	587.5		0.12361	0.0868615	0.225071		1.09868	0.992381	1.07798
PKC zeta (Ab-560)	0.971698	1.1512	1.18473		PKC zeta (Ab-560)	547	422	519		0.38781	0.174263	0.430531		0.827221	0.80381	0.952294
PKC zeta (Phospho-Thr410)	1.01168	1.2161	1.20206		PKC zeta (Phospho-Thr410)	434.5	349	435.5		0.444281	0.303914	0.37182		0.657089	0.664762	0.799083
PKC zeta (Phospho-Thr560)	0.917771	1.0633	1.15857		PKC zeta (Phospho-Thr560)	457	333	400.5		0.216619	0.246319	0.252475		0.691115	0.634286	0.734862
PKD1/2/3/PKC mu (Ab-744/748)	1.21552	1.13339	0.932431		PKD1/2/3/PKC mu (Ab-744/748)	873	842.5	815.5		0.158755	0.261021	0.278334		1.32023	1.60476	1.49633
PKD1/PKC mu (Ab-205)	0.969722	1.00452	1.03589		PKD1/PKC mu (Ab-205)	508.5	391.5	421		0.351815	0.14991	0.319122		0.768998	0.745714	0.772477
PKD1/PKC mu (Ab-463)	1.09018	1.17025	1.07345		PKD1/PKC mu (Ab-463)	535.5	463.5	516.5		0.117521	0.0198326	0.206724		0.80983	0.882857	0.947706
PKD1/PKC mu (Phospho-Ser205)	1.15118	1.09734	0.953229		PKD1/PKC mu (Phospho-Ser205)	418.5	382.5	378.5		0.417337	0.171924	0.263414		0.632892	0.728571	0.694495
PKD1/PKC mu (Phospho-Tyr463)	0.851772	1.06296	1.24794		PKD1/PKC mu (Phospho-Tyr463)	573	387.5	502		0.394894	0.239048	0.377499		0.866541	0.738095	0.921101
PKD1/PKCmu (Ab-910)	1.23737	1.08636	0.877958		PKD1/PKCmu (Ab-910)	540	530.5	483.5		0.238321	0.286575	0.41973		0.816635	1.01048	0.887156
PKD1/PKCmu (Phospho-Ser910)	0.89251	1.00095	1.1215		PKD1/PKCmu (Phospho-Ser910)	528.5	374.5	436		0.199355	0.17182	0.265976		0.799244	0.713333	0.8
PKD2 (Ab-876)	0.934065	0.987572	1.05728		PKD2 (Ab-876)	387	287	315		0.153481	0.00985515	0.184072		0.585255	0.546667	0.577982
PKD2 (Phospho-Ser876)	0.953438	0.931328	0.97681		PKD2 (Phospho-Ser876)	895	677.5	687		0.398192	0.282843	0.411707		1.3535	1.29048	1.26055
PKR (Ab-446)	1.01616	1.0433	1.0267		PKR (Ab-446)	339	273.5	291.5		0.246132	0.0853182	0.230446		0.512665	0.520952	0.534862
PKR (Ab-451)	0.898204	1.03218	1.14916		PKR (Ab-451)	556	396.5	473		0.132265	0.0909519	0.0896964		0.840832	0.755238	0.86789
PKR (Phospho-Thr446)	0.981069	1.10102	1.12226		PKR (Phospho-Thr446)	583.5	454.5	529.5		0.325984	0.119796	0.265749		0.88242	0.865714	0.97156
PKR (Phospho-Thr451)	1.20457	1.05124	0.872713		PKR (Phospho-Thr451)	561.5	537	486.5		0.210306	0.057938	0.210751		0.849149	1.02286	0.892661
PLC beta3 (Ab-537)	1.08966	1.07512	0.986662		PLC beta3 (Ab-537)	500.5	433	443.5		0.368741	0.182901	0.409755		0.7569	0.824762	0.813761
PLC-beta (Ab-1105)	0.898495	0.902657	1.00463		PLC-beta (Ab-1105)	849.5	606	632		0.345438	0.315048	0.402782		1.28469	1.15429	1.15963
PLC-beta (Phospho-Ser1105)	0.969682	0.961871	0.991946		PLC-beta (Phospho-Ser1105)	415	319.5	329		0.269212	0.13943	0.335285		0.627599	0.608571	0.60367
PLCbeta3 (Phospho-Ser537)	0.799698	0.866645	1.08372		PLCbeta3 (Phospho-Ser537)	724.5	460	517.5		0.313294	0.153719	0.214523		1.09565	0.87619	0.949541
PLCG1 (Ab-771)	1.17967	0.986726	0.836443		PLCG1 (Ab-771)	867.5	812.5	705.5		0.121451	0.0948611	0.393895		1.31191	1.54762	1.2945
PLCG1 (Ab-783)	0.955739	0.973419	1.0185		PLCG1 (Ab-783)	1092.5	829	876.5		0.155984	0.141592	0.178289		1.65217	1.57905	1.60826
PLCG1 (Phospho-Tyr1253)	1.04901	1.14227	1.0889		PLCG1 (Phospho-Tyr1253)	529.5	441	498.5		0.460721	0.420095	0.483698		0.800756	0.84	0.914679
PLCG1 (Phospho-Tyr771)	0.986695	0.746952	0.757024		PLCG1 (Phospho-Tyr771)	921	721.5	567		0.337814	0.18719	0.00748261		1.39282	1.37429	1.04037
PLCG1 (Phospho-Tyr783)	0.928835	0.813259	0.875569		PLCG1 (Phospho-Tyr783)	737	543.5	494		0.326209	0.0741584	0.0114511		1.11456	1.03524	0.906422
PLCG2 (Ab-1217)	1.06166	1.01229	0.953496		PLCG2 (Ab-1217)	757.5	638.5	632		0.185761	0.200448	0.342365		1.14556	1.21619	1.15963
PLCG2 (Ab-753)	1.06463	1.16587	1.09509		PLCG2 (Ab-753)	908	767.5	872.5		0.306828	0.0598853	0.252046		1.37316	1.4619	1.60092
PLCG2 (Phospho-Tyr1217)	0.950496	1.01845	1.0715		PLCG2 (Phospho-Tyr1217)	672.5	507.5	564.5		0.398503	0.0431927	0.336956		1.01701	0.966667	1.03578
PLCG2 (Phospho-Tyr753)	0.943485	1.0806	1.14533		PLCG2 (Phospho-Tyr753)	544	407.5	484.5		0.15078	0.102379	0.226216		0.822684	0.77619	0.888991
PLD1 (Ab-561)	1.03932	1.0863	1.0452		PLD1 (Ab-561)	898	741	804		0.0157485	0.0114511	0.223389		1.35803	1.41143	1.47523
PLD1 (Phospho-Ser561)	1.13158	1.27998	1.13114		PLD1 (Phospho-Ser561)	600.5	539.5	633.5		0.0435686	0.0747082	0.0100457		0.908129	1.02762	1.16239
PLD2 (Phospho-Tyr169)	1.08671	0.92906	0.854931		PLD2 (Phospho-Tyr169)	834.5	720	639		0.0110154	0.0274986	0.407223		1.262	1.37143	1.17248
PLK1 (Ab-210)	1.25534	1.25927	1.00313		PLK1 (Ab-210)	1808	1802	1876.5		0.0876061	0.0439489	0.339517		2.73422	3.43238	3.44312
PP1alpha (Ab-320)	1.16711	1.15066	0.985902		PP1alpha (Ab-320)	184	170.5	174.5		0.107603	0.128565	0.0202609		0.278261	0.324762	0.320183
PP1alpha (Phospho-Thr320)	0.942007	1.04288	1.10708		PP1alpha (Phospho-Thr320)	537.5	402	462		0.0907728	0.0316615	0.0183664		0.812854	0.765714	0.847706
PP2A-a (Ab-307)	0.97578	1.24777	1.27874		PP2A-a (Ab-307)	4980.5	3858.5	5122		0.205438	0.0492968	0.00717875		7.53195	7.34952	9.39817
PP2A-a (Phospho-Tyr307)	1.03284	1.47839	1.43138		PP2A-a (Phospho-Tyr307)	714	585.5	870		0.275316	0.0326078	0.232451		1.07977	1.11524	1.59633
PPAR-b (Ab-1457)	0.764246	0.953508	1.24765		PPAR-b (Ab-1457)	871	528.5	684.5		0.068194	0.185975	0.451433		1.3172	1.00667	1.25596
PPAR-b (Phospho-Thr1457)	1.46776	1.27465	0.868432		PPAR-b (Phospho-Thr1457)	623	726	654.5		0.12939	0.229858	0.111279		0.942155	1.38286	1.20092
PPAR-r (Ab-112)	1.44501	1.13295	0.784048		PPAR-r (Ab-112)	9483	10879.5	8855		0.146	0.00435463	0.263358		14.341	20.7229	16.2477
PPAR-r (Phospho-Ser112)	1.11158	1.01686	0.914791		PPAR-r (Phospho-Ser112)	157.5	139	132		0.0853018	0.0203484	0.0214275		0.238185	0.264762	0.242202
Progesterone Receptor (Ab-190)	0.828984	0.900915	1.08677		Progesterone Receptor (Ab-190)	569	374.5	422.5		0.420039	0.243569	0.108786		0.860491	0.713333	0.775229
Progesterone Receptor (Phospho-Ser190)	0.895149	1.42624	1.59331		Progesterone Receptor (Phospho-Ser190)	518.5	368.5	609.5		0.265932	0.243698	0.384007		0.784121	0.701905	1.11835
PTEN (Ab-370)	1.32944	1.23928	0.932182		PTEN (Ab-370)	1261	1331	1288		0.321871	0.214629	0.31732		1.90699	2.53524	2.3633
PTEN (Ab-380)	0.92152	0.886392	0.961881		PTEN (Ab-380)	926	677.5	676.5		0.15425	0.0657531	0.0930266		1.40038	1.29048	1.24128
PTEN (Ab-380/382/383)	1.18252	1.2239	1.03499		PTEN (Ab-380/382/383)	572.5	537.5	577.5		0.174152	0.15655	0.26815		0.865784	1.02381	1.05963
PTEN (Phospho-Ser370)	0.769323	0.803964	1.04503		PTEN (Phospho-Ser370)	453.5	277	300.5		0.263508	0.0612656	0.228251		0.685822	0.527619	0.551376
PTEN (Phospho-Ser380)	1.12594	1.0161	0.902447		PTEN (Phospho-Ser380)	363	324.5	304		0.0506468	0.0457604	0.0883883		0.54896	0.618095	0.557798
PTEN (Phospho-Ser380/Thr382/Thr383)	1.1275	1.04415	0.926079		PTEN (Phospho-Ser380/Thr382/Thr383)	477	427	410.5		0.317234	0.28483	0.298001		0.721361	0.813333	0.753211
PTPRA (Phospho-Tyr798)	1.10447	0.937087	0.848447		PTPRA (Phospho-Tyr798)	593	520	458		0.3935	0.0979071	0.293341		0.896786	0.990476	0.840367
Pyk2 (Ab-402)	1.17199	1.12679	0.961434		Pyk2 (Ab-402)	554	515.5	514.5		0.313986	0.209869	0.35321		0.837807	0.981905	0.944037
Pyk2 (Ab-580)	0.860893	0.804662	0.934683		Pyk2 (Ab-580)	2019	1380	1339		0.029419	0.316661	0.457322		3.05331	2.62857	2.45688
Pyk2 (Ab-881)	0.808822	1.24614	1.54069		Pyk2 (Ab-881)	1755	1127	1802.5		0.325551	0.312457	0.430345		2.65406	2.14667	3.30734
Pyk2 (Phospho-Tyr402)	1.29755	1.15447	0.889729		Pyk2 (Phospho-Tyr402)	546.5	563	520		0.348054	0.185882	0.405227		0.826465	1.07238	0.954128
Pyk2 (Phospho-Tyr579)	0.898946	0.967948	1.07676		Pyk2 (Phospho-Tyr579)	630.5	450	503		0.0751406	0.100566	0.112462		0.953497	0.857143	0.922936
Pyk2 (Phospho-Tyr580)	1.07727	0.958377	0.889632		Pyk2 (Phospho-Tyr580)	504.5	431.5	398.5		0.351801	0.152401	0.243096		0.762949	0.821905	0.731193
Pyk2 (Phospho-Tyr881)	0.973667	1.18904	1.22119		Pyk2 (Phospho-Tyr881)	575	444.5	563.5		0.14757	0.233846	0.302418		0.869565	0.846667	1.03394
Rac1/cdc42 (Ab-71)	0.779374	1.0298	1.32132		Rac1/cdc42 (Ab-71)	724	448	614.5		0.250027	0.119956	0.166852		1.0949	0.853333	1.12752
Rac1/cdc42 (Phospho-Ser71)	1.17284	1.09061	0.929885		Rac1/cdc42 (Phospho-Ser71)	356	331.5	320		0	0.0746568	0.0928078		0.538374	0.631429	0.587156
RAD51 (Ab-309)	0.894816	1.02264	1.14285		RAD51 (Ab-309)	910	646.5	767		0.225342	0.250468	0.210196		1.37618	1.23143	1.40734
RAD51 (Phospho-Tyr315)	1.18412	1.04553	0.882956		RAD51 (Phospho-Tyr315)	593	557.5	511		0.317184	0.00380506	0.268451		0.896786	1.0619	0.937615
RAD52 (Ab-104)	1.14184	1.17013	1.02478		RAD52 (Ab-104)	48568	44030	46840		0.0692722	0.10442	0.0625285		73.4488	83.8667	85.945
RAD52 (Phospho-Tyr104)	1.04933	0.993676	0.946967		RAD52 (Phospho-Tyr104)	1132.5	943.5	927.5		0.172952	0.203101	0.403299		1.71267	1.79714	1.70183
Raf1 (Ab-259)	0.902451	0.859066	0.951925		Raf1 (Ab-259)	709	508	502		0.103722	0.0695971	0.016903		1.07221	0.967619	0.921101
Raf1 (Ab-289)	0.683053	1.13432	1.66067		Raf1 (Ab-289)	1229	666.5	1149		0.120824	0.501818	0.275704		1.8586	1.26952	2.10826
Raf1 (Ab-338)	1.06323	1.09003	1.0252		Raf1 (Ab-338)	654.5	552.5	588		0.217156	0.208612	0.132282		0.989792	1.05238	1.0789
Raf1 (Ab-341)	1.06468	0.918356	0.862565		Raf1 (Ab-341)	452.5	382.5	342.5		0.370352	0.253264	0.258068		0.68431	0.728571	0.62844
Raf1 (Ab-621)	1.05099	0.749052	0.712708		Raf1 (Ab-621)	679.5	567	419.5		0.394398	0.324246	0.220813		1.0276	1.08	0.769725
Raf1 (Phospho-Ser259)	0.962157	0.962745	1.00061		Raf1 (Phospho-Ser259)	845	645.5	670.5		0.0284516	0.31001	0.0010546		1.27788	1.22952	1.23028
Raf1 (Phospho-Ser338)	1.14919	1.10426	0.960901		Raf1 (Phospho-Ser338)	439.5	401	400		0.00160889	0.130489	0.0565685		0.66465	0.76381	0.733945
Raf1 (Phospho-Tyr341)	0.785373	0.814821	1.0375		Raf1 (Phospho-Tyr341)	645.5	402.5	433.5		0.450226	0.0474332	0.141911		0.976181	0.766667	0.795413
Raf1(Phospho-Ser621)	0.905636	1.04775	1.15693		Raf1(Phospho-Ser621)	557	400.5	481		0.20058	0.0194212	0.255793		0.842344	0.762857	0.882569
RapGEF1 (Phospho-Tyr504)	1.03673	1.05735	1.01989		RapGEF1 (Phospho-Tyr504)	424	349	369.5		0.100062	0	0.00574106		0.64121	0.664762	0.677982
Ras-GRF1 (Ab-916)	1.55818	2.91145	1.86849		Ras-GRF1 (Ab-916)	757	936.5	1816.5		0.302645	0.547413	0.376423		1.1448	1.78381	3.33303
Ras-GRF1 (Phospho-Ser916)	0.827974	0.767378	0.926814		Ras-GRF1 (Phospho-Ser916)	502	330	317.5		0.281716	0.34284	0.126945		0.759168	0.628571	0.582569
Rb (Ab-608)	0.797986	0.788093	0.987602		Rb (Ab-608)	876	555	569		0.0629616	0.00254813	0.0298252		1.32476	1.05714	1.04404
Rb (Ab-780)	1.04114	1.28086	1.23024		Rb (Ab-780)	2047.5	1692.5	2161.5		0.12329	0.0547303	0.0278067		3.09641	3.22381	3.96606
Rb (Ab-795)	1.01483	1.15174	1.13491		Rb (Ab-795)	1153	929	1094.5		0.197475	0.0395797	0.0885095		1.74367	1.76952	2.00826
Rb (Ab-807)	1.0026	1.10644	1.10357		Rb (Ab-807)	1203.5	958	1097.5		0.235604	0.166812	0.117905		1.82004	1.82476	2.01376
Rb (Ab-811)	0.997471	1.00506	1.00761		Rb (Ab-811)	906	717.5	750.5		0.0156094	0.0581454	0.196916		1.37013	1.36667	1.37706
Rb (Phospho-Ser608)	1.01594	0.921182	0.906729		Rb (Phospho-Ser608)	1150.5	928	873.5		0.0928058	0.00304787	0.183759		1.73989	1.76762	1.60275
Rb (Phospho-Ser780)	1.0093	1.06124	1.05146		Rb (Phospho-Ser780)	375	300.5	328		0	0.0447089	0.1854		0.567108	0.572381	0.601835
Rb (Phospho-Ser795)	1.35622	1.06045	0.781913		Rb (Phospho-Ser795)	508	547	444		0	0.144782	0.133777		0.768242	1.0419	0.814679
Rb (Phospho-Ser807)	0.839683	0.699375	0.832904		Rb (Phospho-Ser807)	615	410	354.5		0	0.137972	0.00199466		0.930057	0.780952	0.650459
Rb (Phospho-Ser811)	1.05125	1.01538	0.965882		Rb (Phospho-Ser811)	447.5	373.5	374.5		0.175394	0.00946595	0.17182		0.676749	0.711429	0.687156
Rb (Phospho-Thr821)	0.786348	0.988032	1.25648		Rb (Phospho-Thr821)	460.5	287.5	375		0.274858	0.0762446	0.00377124		0.696408	0.547619	0.688073
Rb-like-2 (RBL2) (Ab-952)	0.899445	1.03769	1.1537		Rb-like-2 (RBL2) (Ab-952)	418	298.5	357.5		0.00338329	0.0402707	0.0217571		0.632136	0.568571	0.655963
Rel (Ab-503)	1.06955	0.886722	0.829064		Rel (Ab-503)	600	509.5	438.5		0.325269	0.154051	0.285423		0.907372	0.970476	0.804587
Rel (Phospho-Ser503)	1.71052	1.64918	0.964138		Rel (Phospho-Ser503)	424.5	576.5	577		0.0616324	0.376551	0.294117		0.641966	1.0981	1.05872
RelB (Ab-552)	0.990492	0.974079	0.983429		RelB (Ab-552)	882.5	694	708.5		0.29406	0.163022	0.342326		1.33459	1.3219	1.3
RelB (Phospho-Ser552)	1.06836	1.09054	1.02076		RelB (Phospho-Ser552)	761	645.5	684		0.206278	0.215802	0.355621		1.15085	1.22952	1.25505
Ret (Ab-905)	0.934552	1.05578	1.12972		Ret (Ab-905)	608.5	451.5	529.5		0.0406717	0.0172274	0.190966		0.920227	0.86	0.97156
Ret (Phospho-Tyr905)	0.880444	0.828295	0.940769		Ret (Phospho-Tyr905)	978.5	684	668		0.133689	0.171608	0.336617		1.47977	1.30286	1.22569
RGS16 (Phospho-Tyr168)	1.09314	1.11359	1.01871		RGS16 (Phospho-Tyr168)	651	565	597.5		0.469232	0.192734	0.344382		0.984499	1.07619	1.09633
Rho/Rac guanine nucleotide exchange factor 2 (Ab- 885)	1.25717	1.016	0.808164		Rho/Rac guanine nucleotide exchange factor 2 (Ab- 885)	535	534	448		0.372718	0.5588	0.394591		0.809074	1.01714	0.822018
Rho/Rac guanine nucleotide exchange factor 2 (Phospho-Ser885)	0.853651	0.948037	1.11057		Rho/Rac guanine nucleotide exchange factor 2 (Phospho-Ser885)	526	356.5	411		0.317257	0.255868	0.278714		0.795463	0.679048	0.754128
RhoA (Ab-188)	1.06471	1.06006	0.995641		RhoA (Ab-188)	1251	1057.5	1093		0.264529	0.11969	0.291124		1.89187	2.01429	2.0055
RSK1/2/3/4 (Ab-221/227/218/232)	1.09807	1.08797	0.990806		RSK1/2/3/4 (Ab-221/227/218/232)	803.5	700.5	720.5		0.0378414	0.0211981	0.0127583		1.21512	1.33429	1.32202
RSK1/2/3/4 (Phospho-Ser221/227/218/232)	0.856527	0.920017	1.07413		RSK1/2/3/4 (Phospho-Ser221/227/218/232)	498.5	339	378		0.245395	0.0542324	0.14217		0.753875	0.645714	0.693578
RyR2 (Ab-2808)	1.30422	0.961108	0.736921		RyR2 (Ab-2808)	394.5	408.5	312.5		0.166694	0.410243	0.0203647		0.596597	0.778095	0.573394
RyR2 (Phospho-Ser2808)	0.911483	1.08553	1.19095		RyR2 (Phospho-Ser2808)	555.5	402	497		0.334778	0.330687	0.358533		0.840076	0.765714	0.911927
S6 Ribosomal Protein (Ab-235)	1.37403	1.28561	0.935652		S6 Ribosomal Protein (Ab-235)	495	540	524.5		0.497117	0.24094	0.233231		0.748582	1.02857	0.962385
S6 Ribosomal Protein (Phospho-Ser235)	1.12098	1.04074	0.928427		S6 Ribosomal Protein (Phospho-Ser235)	450	400.5	386		0.0785674	0.245413	0.113577		0.680529	0.762857	0.708257
SAPK/JNK (Ab-183)	1.03517	1.06828	1.03198		SAPK/JNK (Ab-183)	640	526	563.5		0.198874	0.13712	0.136778		0.967864	1.0019	1.03394
SAPK/JNK (Ab-185)	1.02866	0.994019	0.966319		SAPK/JNK (Ab-185)	586.5	479	480.5		0.148293	0.177146	0.207496		0.886957	0.912381	0.881651
SAPK/JNK (Phospho-Thr183)	0.903137	1.03914	1.15059		SAPK/JNK (Phospho-Thr183)	724.5	519.5	620.5		0.135663	0.107529	0.24045		1.09565	0.989524	1.13853
SAPK/JNK (Phospho-Tyr185)	0.984177	1.17746	1.19639		SAPK/JNK (Phospho-Tyr185)	677	529	657		0.116981	0.152382	0.17005		1.02382	1.00762	1.2055
SEK1/MKK4 (Ab-261)	0.976396	1.08681	1.11308		SEK1/MKK4 (Ab-261)	1904	1476	1705.5		0.0460511	0.245284	0.106553		2.8794	2.81143	3.12936
SEK1/MKK4 (Ab-80)	1.32092	0.807977	0.611677		SEK1/MKK4 (Ab-80)	1815.5	1904	1209		0.194352	0.0126269	0.548607		2.74556	3.62667	2.21835
SEK1/MKK4 (Phospho-Ser80)	1.08743	1.05181	0.967245		SEK1/MKK4 (Phospho-Ser80)	424.5	366.5	368		0.388118	0.152419	0.307438		0.641966	0.698095	0.675229
SEK1/MKK4 (Phospho-Thr261)	0.998824	1.01663	1.01783		SEK1/MKK4 (Phospho-Thr261)	401	318	336		0.239817	0.217913	0.193613		0.606427	0.605714	0.616514
SEK1/MKK4/JNKK1 (Ab-257)	0.928622	0.968622	1.04307		SEK1/MKK4/JNKK1 (Ab-257)	540.5	398.5	431.5		0.383316	0.221803	0.329382		0.817391	0.759048	0.791743
SEK1/MKK4/JNKK1 (Phospho-Ser257)	0.962993	0.907856	0.942744		SEK1/MKK4/JNKK1 (Phospho-Ser257)	643.5	492	481.5		0.245042	0.0718604	0.289304		0.973157	0.937143	0.883486
Shc (Ab-349)	1.41233	2.52534	1.78807		Shc (Ab-349)	2003	2246	4169		0.120734	0.0969674	0.0820916		3.02911	4.2781	7.64954
Shc (Ab-427)	1.16467	1.15832	0.994556		Shc (Ab-427)	1600	1479.5	1527.5		0.180312	0.140991	0.255068		2.41966	2.8181	2.80275
Shc (Phospho-Tyr349)	1.00732	1.12664	1.11845		Shc (Phospho-Tyr349)	427	341.5	396.5		0.261646	0.0434824	0.172987		0.645747	0.650476	0.727523
Shc (Phospho-Tyr427)	1.18388	1.16924	0.987636		Shc (Phospho-Tyr427)	358	336.5	345		0.169864	0.229048	0.184463		0.541399	0.640952	0.633028
SHP-1 (Phospho-Tyr536)	1.1735	1.06946	0.91134		SHP-1 (Phospho-Tyr536)	388	361.5	342		0	0.0684612	0.0454864		0.586767	0.688571	0.627523
SHP-2 (Ab-542)	0.714838	1.08802	1.52204		SHP-2 (Ab-542)	644	365.5	577.5		0.507272	0.207005	0.564461		0.973913	0.69619	1.05963
SHP-2 (Ab-580)	1.07675	1.34648	1.25051		SHP-2 (Ab-580)	537.5	459.5	596.5		0.177599	0.109259	0.444535		0.812854	0.875238	1.0945
SHP-2 (Phospho-Tyr542)	0.943466	0.758503	0.803953		SHP-2 (Phospho-Tyr542)	803	601.5	502		0.170833	0.118733	0.0957834		1.21437	1.14571	0.921101
SHP-2 (Phospho-Tyr580)	0.884002	1.04541	1.18259		SHP-2 (Phospho-Tyr580)	350.5	246	302		0.147272	0.0747349	0.0983394		0.530057	0.468571	0.554128
SLP-76 (Ab-128)	0.922123	0.828913	0.898917		SLP-76 (Ab-128)	797	583.5	544.5		0.18454	0.124819	0.0740222		1.20529	1.11143	0.999083
SLP-76 (Phospho-Tyr128)	1.27547	1.30238	1.0211		SLP-76 (Phospho-Tyr128)	592.5	600	636		0.0680255	0.193276	0.0800498		0.89603	1.14286	1.16697
Smad1 (Ab-187)	0.916764	1.04934	1.14462		Smad1 (Ab-187)	536.5	390.5	464		0.088306	0.00543232	0.0822926		0.811342	0.74381	0.851376
Smad1 (Ab-465)	0.856575	0.937065	1.09397		Smad1 (Ab-465)	509.5	346.5	393.5		0.453825	0.128565	0.364784		0.77051	0.66	0.722018
Smad1 (Phospho-Ser187)	1.14428	1.14714	1.0025		Smad1 (Phospho-Ser187)	541	491.5	511.5		0.073194	0.156815	0.147919		0.818147	0.93619	0.938532
Smad1 (Phospho-Ser465)	1.17266	0.903701	0.770642		Smad1 (Phospho-Ser465)	435	405	324		0.217821	0.0942809	0.157135		0.657845	0.771429	0.594495
Smad2 (Ab-220)	1.00762	0.907799	0.900935		Smad2 (Ab-220)	975	780	729.5		0.287194	0.0906547	0.0978996		1.47448	1.48571	1.33853
Smad2 (ab-245)	0.951719	0.984956	1.03492		Smad2 (ab-245)	356	269	289		0.0913677	0.115661	0.0636151		0.538374	0.512381	0.530275
Smad2 (Ab-250)	1.00708	0.976592	0.969725		Smad2 (Ab-250)	469	375	377.5		0.0542769	0.0339411	0.0543208		0.709263	0.714286	0.692661
Smad2 (Ab-255)	1.35834	1.19937	0.882971		Smad2 (Ab-255)	2613	2818	2583		0.0985024	0.0281036	0.102932		3.95161	5.36762	4.73945
Smad2 (Ab-467)	0.905799	1.12201	1.2387		Smad2 (Ab-467)	571.5	411	528.5		0.298185	0.0516136	0.343853		0.864272	0.782857	0.969725
Smad2 (Phospho-Ser250)	1.10645	0.917399	0.829138		Smad2 (Phospho-Ser250)	613	538.5	463.5		0.0253774	0.03808	0.0594977		0.927032	1.02571	0.850459
Smad2 (Phospho-Ser467)	0.913772	0.946602	1.03593		Smad2 (Phospho-Ser467)	484.5	351.5	378		0.0248108	0.106619	0.0523783		0.732703	0.669524	0.693578
Smad2 (Phospho-Thr220)	1.18088	0.843227	0.714064		Smad2 (Phospho-Thr220)	488.5	458	339.5		0.180938	0.243936	0.260349		0.738752	0.872381	0.622936
Smad2/3 (Ab-8)	1.05763	1.17524	1.1112		Smad2/3 (Ab-8)	1020	856.5	988		0.103986	0.0998948	0.180355		1.54253	1.63143	1.81284
Smad2/3 (Phospho-Thr8)	1.24432	1.2128	0.974664		Smad2/3 (Phospho-Thr8)	1201.5	1187	1201		0.200685	0.284749	0.256702		1.81701	2.26095	2.20367
Smad3 (Ab-179)	1.06654	1.10829	1.03914		Smad3 (Ab-179)	1282.5	1086	1171.5		0.149416	0.145849	0.209446		1.93951	2.06857	2.14954
Smad3 (Ab-204)	0.99702	1.12901	1.13239		Smad3 (Ab-204)	511	404.5	475.5		0.254614	0.222009	0.179937		0.772779	0.770476	0.872477
Smad3 (Ab-213)	0.910565	1.02947	1.13058		Smad3 (Ab-213)	346.5	250.5	294		0.193868	0.211709	0.226082		0.524008	0.477143	0.53945
Smad3 (Ab-425)	0.866741	0.981867	1.13283		Smad3 (Ab-425)	962	662	778.5		0.142597	0.111086	0.366042		1.45482	1.26095	1.42844
Smad3 (Phospho-Ser204)	1.11999	0.958714	0.856004		Smad3 (Phospho-Ser204)	681.5	606	538.5		0.169125	0.249704	0.219288		1.03062	1.15429	0.988073
Smad3 (Phospho-Ser208)	1.15591	1.14212	0.988075		Smad3 (Phospho-Ser208)	741.5	680.5	698		0.191677	0.208859	0.241105		1.12136	1.29619	1.28073
Smad3 (Phospho-Ser213)	1.35038	1.33302	0.987143		Smad3 (Phospho-Ser213)	603	646.5	662.5		0.063323	0.287655	0.184648		0.911909	1.23143	1.2156
Smad3 (Phospho-Ser425)	1.0025	1.00418	1.00168		Smad3 (Phospho-Ser425)	615	489.5	509		0.119576	0.0476701	0.108358		0.930057	0.932381	0.933945
Smad3 (Phospho-Thr179)	1.16177	1.03747	0.89301		Smad3 (Phospho-Thr179)	728	671.5	622.5		0.172891	0.19481	0.187426		1.10095	1.27905	1.1422
SMC1 (Ab-957)	1.00762	0.898802	0.892006		SMC1 (Ab-957)	380	304	281.5		0.0558242	0.130257	0.00251192		0.574669	0.579048	0.516514
SMC1 (Phospho-Ser957)	0.99498	1.15243	1.15824		SMC1 (Phospho-Ser957)	428.5	338.5	407		0.0907605	0.23605	0.0833934		0.648015	0.644762	0.746789
SP1 (Ab-739)	1.02989	1.02561	0.995847		SP1 (Ab-739)	452.5	370	382.5		0.0921973	0.0038222	0.216291		0.68431	0.704762	0.701835
SP1 (Phospho-Thr739)	1.23001	1.34353	1.09229		SP1 (Phospho-Thr739)	661.5	646	732.5		0.0716193	0.249567	0.109083		1.00038	1.23048	1.34404
Src (Ab-418)	1.0218	0.932346	0.91245		Src (Ab-418)	7600.5	6166	5840.5		0.506385	0.0970179	0.301826		11.4941	11.7448	10.7165
Src (Ab-529)	1.10195	1.02192	0.927369		Src (Ab-529)	1195	1045.5	1006.5		0.00710065	0.185992	0.319656		1.80718	1.99143	1.84679
Src (Ab-75)	0.807902	1.02962	1.27443		Src (Ab-75)	502	322	426		0.070429	0.0351357	0.0431568		0.759168	0.613333	0.781651
Src (Phospho-Ser75)	0.942601	1.06852	1.13359		Src (Phospho-Ser75)	385.5	288.5	339.5		0.115558	0.0220588	0.143712		0.582987	0.549524	0.622936
Src (Phospho-Tyr216)	0.83942	0.903346	1.07615		Src (Phospho-Tyr216)	800.5	533.5	596		0.0697832	0.192185	0.121015		1.21059	1.01619	1.09358
Src (Phospho-Tyr418)	1.00406	1.00762	1.00354		Src (Phospho-Tyr418)	495.5	395	411.5		0.258297	0.193336	0.180428		0.749338	0.752381	0.755046
Src (Phospho-Tyr529)	0.855421	0.873524	1.02116		Src (Phospho-Tyr529)	453.5	308	326.5		0.166837	0.0964237	0.210075		0.685822	0.586667	0.599083
SREBP-1 (Ab-439)	1.01215	1.0748	1.0619		SREBP-1 (Ab-439)	1112.5	894	985.5		0.00953402	0.0806766	0.0896888		1.68242	1.70286	1.80826
SREBP-1 (Phospho-Ser439)	1.01314	1.13183	1.11715		SREBP-1 (Phospho-Ser439)	342.5	275.5	319.5		0.29523	0.110365	0.232383		0.517958	0.524762	0.586239
SRF (Ab-77)	0.936671	0.890779	0.951005		SRF (Ab-77)	790	587.5	580		0.0447536	0.034904	0.0438894		1.19471	1.11905	1.06422
SRF (Ab-99)	0.667596	1.29481	1.93951		SRF (Ab-99)	1689.5	895.5	1803		0.172853	0.0781726	0.196092		2.55501	1.70571	3.30826
SRF (Phospho-Ser77)	0.967573	0.978843	1.01165		SRF (Phospho-Ser77)	1050.5	807	847.5		0.0625996	0.0613352	0.0492263		1.58866	1.53714	1.55505
SRF (Phospho-Ser99)	0.918659	0.945235	1.02893		SRF (Phospho-Ser99)	563.5	411	439		0.166895	0.137636	0.119193		0.852174	0.782857	0.805505
STAM2 (Ab-192)	0.935065	1.01954	1.09035		STAM2 (Ab-192)	526	390.5	442		0.0994789	0.1177	0.201573		0.795463	0.74381	0.811009
STAM2 (Phospho-Tyr192)	1.18704	1.16521	0.981602		STAM2 (Phospho-Tyr192)	1173	1105.5	1126.5		0.00964511	0.115772	0.111103		1.77391	2.10571	2.06697
STAT1 (Ab-701)	1.19506	0.809665	0.67751		STAT1 (Ab-701)	254	241	169.5		0.0111355	0.0880216	0.346253		0.384121	0.459048	0.311009
STAT1 (Ab-727)	0.933361	0.745039	0.798233		STAT1 (Ab-727)	1102.5	817	677		0.0776054	0.136748	0.0313341		1.6673	1.55619	1.2422
STAT1 (Phospho-Ser727)	1.07217	1.01462	0.946328		STAT1 (Phospho-Ser727)	400	340.5	334.5		0.201525	0.151597	0.247329		0.604915	0.648571	0.613761
STAT1 (Phospho-Tyr701)	0.860807	1.01405	1.17803		STAT1 (Phospho-Tyr701)	715.5	489	598		0.226314	0.0260285	0.026014		1.08204	0.931429	1.09725
STAT2 (Ab-690)	0.969722	1.14769	1.18352		STAT2 (Ab-690)	508.5	391.5	481		0.107074	0.0885012	0.311656		0.768998	0.745714	0.882569
STAT2 (Phospho-Tyr690)	0.715001	0.868229	1.2143		STAT2 (Phospho-Tyr690)	875.5	497	626.5		0.220491	0.017073	0.387131		1.32401	0.946667	1.14954
STAT3 (Ab-705)	1.10636	1.17298	1.06021		STAT3 (Ab-705)	662	581.5	640		0.0384529	0.0717443	0.0287262		1.00113	1.10762	1.17431
STAT3 (Ab-727)	1.0084	1.01878	1.01029		STAT3 (Ab-727)	486.5	389.5	408.5		0.0712194	0.0562781	0.0259648		0.735728	0.741905	0.749541
STAT3 (Phospho-Ser727)	0.99597	1.06322	1.06752		STAT3 (Phospho-Ser727)	432.5	342	379		0.12262	0.0620269	0.0783601		0.654064	0.651429	0.695413
STAT3 (Phospho-Tyr705)	1.06453	1.12417	1.05603		STAT3 (Phospho-Tyr705)	633	535	586.5		0.0603219	0.111022	0.00602819		0.957278	1.01905	1.07615
STAT4 (Ab-693)	0.936826	1.0145	1.08291		STAT4 (Ab-693)	503.5	374.5	421		0.130608	0.1114	0.094057		0.761437	0.713333	0.772477
STAT4 (Phospho-Tyr693)	0.982326	1.09517	1.11488		STAT4 (Phospho-Tyr693)	493	384.5	445		0.209407	0.101147	0.0667382		0.745558	0.732381	0.816514
STAT5A (Ab-694)	1.19271	1.09744	0.92013		STAT5A (Ab-694)	188.5	178.5	170.5		0.0712734	0.083189	0.0705033		0.285066	0.34	0.312844
STAT5A (Ab-780)	0.975606	0.922361	0.945424		STAT5A (Ab-780)	869.5	673.5	661		0.174845	0.118639	0.196835		1.31493	1.28286	1.21284
STAT5A (Phospho-Ser780)	0.932625	1.01417	1.08744		STAT5A (Phospho-Ser780)	524	388	438		0.304974	0.167664	0.064576		0.792439	0.739048	0.80367
STAT5A (Phospho-Tyr694)	0.687281	0.924895	1.34573		STAT5A (Phospho-Tyr694)	427	233	325.5		0.105983	0.157809	0.12817		0.645747	0.44381	0.597248
STAT5A (Phospho-Ser725)	1.11652	1.1082	0.992549		STAT5A (Phospho-Ser725)	594.5	527	543		0.184359	0.230782	0.250027		0.899055	1.00381	0.99633
STAT5B (Ab-731)	0.99259	1.09122	1.09936		STAT5B (Ab-731)	561.5	442.5	505		0.338756	0.241295	0.492874		0.849149	0.842857	0.926606
STAT5B (Phospho-Ser731)	1.08128	1.22214	1.13028		STAT5B (Phospho-Ser731)	480.5	412.5	484		0.178064	0.221132	0.277583		0.726654	0.785714	0.888073
STAT6 (Ab-641)	0.911034	1.03351	1.13443		STAT6 (Ab-641)	482.5	349	411		0.165602	0.12967	0.209895		0.729679	0.664762	0.754128
STAT6 (Ab-645)	1.50555	1.5205	1.00993		STAT6 (Ab-645)	2273	2717	2848.5		0.136879	0.111909	0.0970612		3.43743	5.17524	5.22661
STAT6 (Phospho-Thr645)	1.12437	1.01164	0.89974		STAT6 (Phospho-Thr645)	1095	977.5	913		0.22989	0.0122975	0.334578		1.65595	1.8619	1.67523
STAT6 (Phospho-Tyr641)	0.851923	0.970112	1.13873		STAT6 (Phospho-Tyr641)	686	464	548.5		0.439107	0.155442	0.30811		1.03743	0.88381	1.00642
Stathmin 1(Ab-15)	1.13244	0.984405	0.869275		Stathmin 1(Ab-15)	837.5	753	679.5		0.277777	0.2573	0.342367		1.26654	1.43429	1.24679
Stathmin 1(Ab-24)	1.05955	1.02492	0.967321		Stathmin 1(Ab-24)	570	479.5	481.5		0.0719512	0.0162214	0.0396508		0.862004	0.913333	0.883486
Stathmin 1(Ab-37)	0.915404	1.25014	1.36567		Stathmin 1(Ab-37)	560	407	577		0.133845	0.410018	0.0490195		0.846881	0.775238	1.05872
Stathmin 1(Phospho-Ser15)	1.10267	1.15047	1.04335		Stathmin 1(Phospho-Ser15)	405.5	355	384.5		0.36794	0.167315	0.347577		0.613233	0.67619	0.705505
Stathmin 1(Phospho-Ser24)	0.829947	0.822936	0.991552		Stathmin 1(Phospho-Ser24)	517.5	341	351		0.315636	0.103681	0.0040291		0.782609	0.649524	0.644037
Stathmin 1(Phospho-Ser37)	1.21667	1.00942	0.829653		Stathmin 1(Phospho-Ser37)	485	468.5	403.5		0.154543	0.282239	0.0543254		0.733459	0.892381	0.740367
Survivin (Ab-117)	0.758504	0.865021	1.14043		Survivin (Ab-117)	587	353.5	418.5		0	0.0300045	0.0996877		0.887713	0.673333	0.76789
Survivin (Phospho-Thr117)	0.866924	1.01109	1.16629		Survivin (Phospho-Thr117)	393	270.5	327.5		0.0503791	0.0235267	0.0842051		0.594329	0.515238	0.600917
SYK (Ab-348)	1.03862	1.29668	1.24846		SYK (Ab-348)	975	804	1042		0.232076	0.320133	0.215797		1.47448	1.53143	1.91193
SYK (Ab-525)	0.895003	1.11909	1.25038		SYK (Ab-525)	1487.5	1057	1372		0.272385	0.183299	0.313353		2.24953	2.01333	2.51743
SYK (Phospho-Tyr323)	1.02818	1.11511	1.08455		SYK (Phospho-Tyr323)	710.5	580	653		0.088575	0.097532	0.346515		1.07448	1.10476	1.19817
SYK (Phospho-Tyr348)	0.889442	0.801878	0.901553		SYK (Phospho-Tyr348)	607.5	429	401.5		0.140839	0.135158	0.206056		0.918715	0.817143	0.736697
SYK (Phospho-Tyr525)	0.941476	0.929973	0.987781		SYK (Phospho-Tyr525)	447.5	334.5	343		0.172234	0.188139	0.0659691		0.676749	0.637143	0.629358
SYN1-Synapsin1 (Ab-62)	1.00263	0.882159	0.879846		SYN1-Synapsin1 (Ab-62)	681.5	542.5	495.5		0.214778	0.186389	0.186944		1.03062	1.03333	0.909174
SYN1-Synapsin1 (Phospho-Ser62)	0.885686	0.992585	1.1207		SYN1-Synapsin1 (Phospho-Ser62)	470	330.5	384.5		0.249744	0.151905	0.358611		0.710775	0.629524	0.705505
Synapsin (Ab-9)	1.00109	1.32554	1.3241		Synapsin (Ab-9)	1562	1241.5	1706.5		0.00362155	0.187385	0.137153		2.36219	2.36476	3.13119
Synapsin (Phospho-Ser9)	0.877491	0.841938	0.959483		Synapsin (Phospho-Ser9)	905	630.5	628		0.173456	0.0594396	0.0517944		1.36862	1.20095	1.15229
Synaptotagmin (Ab-202)	1.22764	1.25596	1.02307		Synaptotagmin (Ab-202)	355.5	346.5	368		0.109398	0.524463	0.56876		0.537618	0.66	0.675229
Synaptotagmin (Ab-309)	0.949831	0.988788	1.04101		Synaptotagmin (Ab-309)	394.5	297.5	321.5		0.399708	0.230552	0.283722		0.596597	0.566667	0.589908
Synaptotagmin (Phospho-Ser309)	0.834674	0.844838	1.01218		Synaptotagmin (Phospho-Ser309)	461	305.5	321		0.273026	0.0300897	0.136575		0.697164	0.581905	0.588991
Synaptotagmin (Phospho-Thr202)	0.813056	0.846426	1.04104		Synaptotagmin (Phospho-Thr202)	441.5	285	308		0.0912912	0.00992431	0.0596908		0.667675	0.542857	0.565138
Synuclein alpha (Ab-125)	1.02069	1.52308	1.49221		Synuclein alpha (Ab-125)	1339.5	1085.5	1681.5		0.242301	0.14787	0.172834		2.02571	2.06762	3.08532
Synuclein alpha (Ab-133)	1.11526	1.21209	1.08683		Synuclein alpha (Ab-133)	502	444.5	501.5		0.276082	0.272025	0.523104		0.759168	0.846667	0.920183
Synuclein alpha (Phospho-Tyr125)	0.919411	0.768469	0.835828		Synuclein alpha (Phospho-Tyr125)	455.5	332.5	288.5		0.504522	0.389175	0.291666		0.688847	0.633333	0.529358
Synuclein alpha (Phospho-Tyr133)	1.10048	0.985963	0.895939		Synuclein alpha (Phospho-Tyr133)	491	429	399		0.0172816	0.125268	0.00354439		0.742533	0.817143	0.73211
Synuclein alpha (Phospho-Tyr136)	0.972038	1.0233	1.05273		Synuclein alpha (Phospho-Tyr136)	488.5	377	412		0.0622428	0.00750246	0.0240279		0.738752	0.718095	0.755963
TAK1 (Ab-184)	0.95879	0.948526	0.989294		TAK1 (Ab-184)	779	593	609		0.0145234	0.0405424	0.130043		1.17807	1.12952	1.11743
TAK1 (Phospho-Thr184)	0.922882	0.930435	1.00818		TAK1 (Phospho-Thr184)	600.5	440	460.5		0.0788945	0.0835672	0.0138197		0.908129	0.838095	0.844954
Tau (Ab-181)	0.942808	1.00317	1.06403		Tau (Ab-181)	600.5	449.5	496.5		0.418023	0.196637	0.32329		0.908129	0.85619	0.911009
Tau (Ab-205)	1.03835	1.11111	1.07007		Tau (Ab-205)	979.5	807.5	897		0.33713	0.107708	0.331087		1.48129	1.5381	1.64587
Tau (Ab-212)	1.26207	1.14695	0.908784		Tau (Ab-212)	3465	3472	3275.5		0.204479	0.0301416	0.134923		5.24008	6.61333	6.01009
Tau (Ab-214)	1.00488	1.06235	1.05719		Tau (Ab-214)	964.5	769.5	844.5		0.220673	0.0725945	0.290546		1.4586	1.46571	1.54954
Tau (Ab-231)	0.899018	0.98294	1.09335		Tau (Ab-231)	700.5	500	567.5		0.332103	0.121622	0.300287		1.05936	0.952381	1.04128
Tau (Ab-235)	1.14601	1.09936	0.959296		Tau (Ab-235)	9908.5	9015.5	8978		0.404418	0.164943	0.279913		14.9845	17.1724	16.4734
Tau (Ab-262)	0.933887	0.907742	0.972005		Tau (Ab-262)	746.5	553.5	558.5		0.192288	0.131584	0.188646		1.12892	1.05429	1.02477
Tau (Ab-356)	1.38357	1.72676	1.24805		Tau (Ab-356)	2376	2610	3381.5		0.32915	0.365203	0.352351		3.59319	4.97143	6.20459
Tau (Ab-396)	1.11799	1.15684	1.03475		Tau (Ab-396)	440.5	391	420		0.255233	0.195313	0.306413		0.666163	0.744762	0.770642
Tau (Ab-404)	0.914749	0.890779	0.973796		Tau (Ab-404)	948	688.5	696		0.0865236	0.0482702	0.140202		1.43365	1.31143	1.27706
Tau (Ab-422)	1.02843	1.10405	1.07353		Tau (Ab-422)	738.5	603	672		0.372464	0.107884	0.210448		1.11682	1.14857	1.23303
Tau (Phospho-Ser214)	0.997254	1.01361	1.0164		Tau (Phospho-Ser214)	401	317.5	335		0.0881679	0.0244982	0.0548799		0.606427	0.604762	0.614679
Tau (Phospho-Ser235)	1.06482	1.15625	1.08587		Tau (Phospho-Ser235)	4732	4000.5	4509.5		0.109682	0.14653	0.025559		7.15614	7.62	8.27431
Tau (Phospho-Ser262)	0.947231	0.97729	1.03173		Tau (Phospho-Ser262)	365	274.5	294		0.0116237	0.0489436	0.0336718		0.551985	0.522857	0.53945
Tau (Phospho-Ser356)	0.937798	0.890195	0.94924		Tau (Phospho-Ser356)	368	274	270		0.199835	0.0825818	0.267129		0.556522	0.521905	0.495413
Tau (Phospho-Ser396)	1.02137	0.988034	0.967357		Tau (Phospho-Ser396)	732.5	594	596.5		0.0762613	0.126184	0.155291		1.10775	1.13143	1.0945
Tau (Phospho-Ser404)	0.873199	0.943113	1.08007		Tau (Phospho-Ser404)	714	495	555		0.104977	0.134279	0.186014		1.07977	0.942857	1.01835
Tau (Phospho-Ser422)	0.914343	0.937764	1.02562		Tau (Phospho-Ser422)	649.5	471.5	502		0.133909	0.112477	0.26763		0.982231	0.898095	0.921101
Tau (Phospho-Thr181)	0.754682	0.928873	1.23081		Tau (Phospho-Thr181)	610	365.5	467		0.0463677	0.0793198	0.163528		0.922495	0.69619	0.856881
Tau (Phospho-Thr205)	1.05186	0.905953	0.861289		Tau (Phospho-Thr205)	791.5	661	591		0.0134006	0.0620457	0.205791		1.19698	1.25905	1.0844
Tau (Phospho-Thr212)	1.05057	1.11685	1.06309		Tau (Phospho-Thr212)	434	362	399.5		0.296529	0.101573	0.277887		0.656333	0.689524	0.733028
Tau (Phospho-Thr231)	1.04098	1.06095	1.01918		Tau (Phospho-Thr231)	438	362	383		0.064576	0.1172	0.118159		0.662382	0.689524	0.702752
TFII-I (Phospho-Tyr248)	1.25709	1.07056	0.851615		TFII-I (Phospho-Tyr248)	518.5	517.5	457.5		0.211382	0.0450909	0.332302		0.784121	0.985714	0.83945
TGFBR1 (Ab-165)	0.912241	0.815805	0.894287		TGFBR1 (Ab-165)	1137	823.5	764.5		0.0211448	0.0352051	0.0120241		1.71947	1.56857	1.40275
TGFBR2 (Ab-250)	1.09675	0.941314	0.858279		TGFBR2 (Ab-250)	1253.5	1091.5	972.5		0.234104	0.00064783	0.665298		1.89565	2.07905	1.7844
TIE2 (Phospho-Tyr1108)	1.26861	1.32705	1.04607		TIE2 (Phospho-Tyr1108)	624	628.5	682.5		0.167711	0.154135	0.115002		0.943667	1.19714	1.25229
TIF-IA (Ab-649)	0.789796	0.917114	1.1612		TIF-IA (Ab-649)	850	533	642.5		0.297817	0.310437	0.263033		1.28544	1.01524	1.1789
TIF-IA (Phospho-Ser649)	0.853457	0.830557	0.973169		TIF-IA (Phospho-Ser649)	792.5	537	542.5		0.313179	0.247553	0.14468		1.19849	1.02286	0.995413
TLK1 (Ab-764)	1.4638	1.18611	0.810293		TLK1 (Ab-764)	1896	2203.5	1853.5		0.163351	0.00481352	0.239199		2.8673	4.19714	3.40092
TOP2A/DNA topoisomerase II (Ab-1106)	0.640875	1.11071	1.73311		TOP2A/DNA topoisomerase II (Ab-1106)	680	346	622.5		0	0.482304	0.239678		1.02836	0.659048	1.1422
TOP2A/DNA topoisomerase II (Phospho-Ser1106)	0.929022	0.87909	0.946253		TOP2A/DNA topoisomerase II (Phospho-Ser1106)	383	282.5	277.5		0.0443096	0.102624	0.0484145		0.579206	0.538095	0.509174
Trk A (Ab-496)	1.0203	0.969902	0.950604		Trk A (Ab-496)	655.5	531	524		0.121896	0.0239697	0.067472		0.991304	1.01143	0.961468
Trk A (Phospho-Tyr680/681)	0.9799	1.04232	1.0637		Trk A (Phospho-Tyr680/681)	259	201.5	222.5		0.0273014	0.0386014	0.0222461		0.391682	0.38381	0.408257
Trk A (Phospho-Tyr701)	1.08509	0.913614	0.841968		Trk A (Phospho-Tyr701)	834	718.5	628		0.234007	0.128923	0.0495425		1.26125	1.36857	1.15229
Trk A (Phospho-Tyr791)	0.781544	0.720799	0.922276		Trk A (Phospho-Tyr791)	473	293.5	281		0.25713	0.0746859	0.0553607		0.715312	0.559048	0.515596
Trk B (Ab-515)	1.16138	1.29294	1.11328		Trk B (Ab-515)	1424.5	1313.5	1518		0.0898465	0.0522188	0.381036		2.15425	2.5019	2.78532
Trk B (Phospho-Tyr515)	1.09661	1.12363	1.02463		Trk B (Phospho-Tyr515)	676.5	589	626.5		0.111841	0.0432188	0.0349885		1.02306	1.1219	1.14954
Trk B (Phospho-Tyr705)	1.17611	1.05662	0.898399		Trk B (Phospho-Tyr705)	453	423	394.5		0.399601	0.280837	0.328012		0.685066	0.805714	0.723853
Tuberin (Ab-981)	1.08741	0.86028	0.79113		Tuberin (Ab-981)	1416	1222.5	1004		0.0289634	0.11279	0.0746547		2.1414	2.32857	1.8422
Tuberin/TSC2 (Ab-1462)	0.982091	0.896259	0.912603		Tuberin/TSC2 (Ab-1462)	597	465.5	441		0.0142132	0.0470898	0.112239		0.902836	0.886667	0.809174
Tuberin/TSC2 (Ab-939)	0.844331	0.938735	1.11181		Tuberin/TSC2 (Ab-939)	2167.5	1453	1677		0.0557856	0.0681314	0.238654		3.27788	2.76762	3.07706
Tuberin/TSC2 (Phospho-Ser939)	0.733172	0.929742	1.26811		Tuberin/TSC2 (Phospho-Ser939)	575.5	335	441		0.495159	0.21952	0.320683		0.870321	0.638095	0.809174
Tuberin/TSC2 (Phospho-Thr1462)	1.08284	0.962862	0.889203		Tuberin/TSC2 (Phospho-Thr1462)	499	429	396		0.238064	0.349433	0.303556		0.754631	0.817143	0.726606
TYK2 (Ab-1054)	1.16317	1.12048	0.963303		TYK2 (Ab-1054)	457.5	422.5	422.5		0.285934	0.282843	0.219245		0.691871	0.804762	0.775229
TYK2 (Phospho-Tyr1054)	0.910181	0.873141	0.959306		TYK2 (Phospho-Tyr1054)	333.5	241	240		0.252311	0.0704173	0.223917		0.504348	0.459048	0.440367
Tyrosine Hydroxylase (Ab-19)	0.953185	1.11229	1.16692		Tyrosine Hydroxylase (Ab-19)	534.5	404.5	490		0.149491	0.11013	0.233778		0.808318	0.770476	0.899083
Tyrosine Hydroxylase (Ab-31)	0.849046	0.671541	0.790936		Tyrosine Hydroxylase (Ab-31)	1098.5	740.5	608		0.210491	0.0544296	0.265165		1.66125	1.41048	1.1156
Tyrosine Hydroxylase (Ab-40)	0.952511	0.996499	1.04618		Tyrosine Hydroxylase (Ab-40)	1060.5	802	871		0.118018	0.0617175	0.144506		1.60378	1.52762	1.59817
Tyrosine Hydroxylase (Phospho-Ser19)	1.02794	0.836152	0.813421		Tyrosine Hydroxylase (Phospho-Ser19)	378	308.5	260.5		0.108498	0.0435495	0.187295		0.571645	0.587619	0.477982
Tyrosine Hydroxylase (Phospho-Ser31)	1.08927	0.905784	0.831554		Tyrosine Hydroxylase (Phospho-Ser31)	325.5	281.5	243		0.132515	0.173323	0.029099		0.49225	0.53619	0.445872
Tyrosine Hydroxylase (Phospho-Ser40)	0.694353	0.879385	1.26648		Tyrosine Hydroxylase (Phospho-Ser40)	585	322.5	424		0.46657	0.243376	0.250156		0.884688	0.614286	0.777982
Tyrosine Hydroxylase(TH) (Ab-8)	1.02407	1.04242	1.01792		Tyrosine Hydroxylase(TH) (Ab-8)	781	635	671		0.195563	0.109128	0.109596		1.1811	1.20952	1.23119
Tyrosine Hydroxylase(TH) (Phospho-Ser8)	1.01004	1.0312	1.02095		Tyrosine Hydroxylase(TH) (Phospho-Ser8)	573	459.5	487		0.288766	0.25699	0.455917		0.866541	0.875238	0.893578
VASP (Ab-157)	1.22654	1.31708	1.07382		VASP (Ab-157)	2654	2584.5	2881		0.280818	0.183035	0.188005		4.01361	4.92286	5.28624
VASP (Ab-238)	0.825611	0.988232	1.19697		VASP (Ab-238)	641.5	420.5	522.5		0.148807	0.0554923	0.125858		0.970132	0.800952	0.958716
VASP (Phospho-Ser157)	0.907226	0.992047	1.0935		VASP (Phospho-Ser157)	1094	788	894.5		0.294736	0.0323044	0.677463		1.65444	1.50095	1.64128
VASP (Phospho-Ser238)	0.854098	0.821713	0.962083		VASP (Phospho-Ser238)	582.5	395	394.5		0.171162	0.2542	0.238391		0.880907	0.752381	0.723853
VAV1 (Ab-160)	0.708482	0.851534	1.20191		VAV1 (Ab-160)	1256	706.5	881.5		0.229697	0.137118	0.116314		1.89943	1.34571	1.61743
VAV1 (Ab-174)	0.788731	1.02876	1.30432		VAV1 (Ab-174)	618	387	524		0.263163	0.248492	0.296877		0.934594	0.737143	0.961468
VAV1 (Phospho-Tyr174)	0.858477	0.830034	0.966867		VAV1 (Phospho-Tyr174)	793	540.5	542.5		0.00891686	0.404248	0.212458		1.19924	1.02952	0.995413
VAV2 (Ab-142)	0.910292	0.915492	1.00571		VAV2 (Ab-142)	550	397.5	415		0.39598	0.183225	0.279435		0.831758	0.757143	0.761468
VAV2 (Phospho-Tyr142)	1.11477	1.10485	0.991099		VAV2 (Phospho-Tyr142)	626.5	554.5	570.5		0.27878	0.241016	0.544119		0.947448	1.05619	1.04679
VE-Cadherin (Phospho-Tyr731)	1.24137	0.861088	0.693658		VE-Cadherin (Phospho-Tyr731)	3400	3351	2413		1.15966	0.792145	0.582565		5.14178	6.38286	4.42752
VEGFR2 (Ab-1054)	0.993406	0.921994	0.928114		VEGFR2 (Ab-1054)	833	657	633		0.200333	0.275524	0.165327		1.25974	1.25143	1.16147
VEGFR2 (Phospho-Tyr1054)	1.22454	1.15367	0.942131		VEGFR2 (Phospho-Tyr1054)	234	227.5	222.5		0.126917	0.0652714	0.117586		0.353875	0.433333	0.408257
VEGFR1 (Ab-1333)	0.706062	1.13871	1.61276		VEGFR1 (Ab-1333)	829.5	465	778.5		0.00937694	0.109488	0.015441		1.25444	0.885714	1.42844
VEGFR1 (Phospho-Tyr1333)	1.08293	1.16577	1.0765		VEGFR1 (Phospho-Tyr1333)	485	417	466		0.344077	0.128873	0.433975		0.733459	0.794286	0.855046
VEGFR2 (Ab-1059)	0.660904	0.905533	1.37014		VEGFR2 (Ab-1059)	546	286.5	407.5		0.0932449	0.160426	0.0746149		0.825709	0.545714	0.747706
VEGFR2 (Ab-1175)	1.07359	0.922827	0.859574		VEGFR2 (Ab-1175)	779	664	592.5		0.283206	0.251321	0.165887		1.17807	1.26476	1.08716
VEGFR2 (Ab-1214)	1.40465	1.08538	0.772707		VEGFR2 (Ab-1214)	3931.5	4384.5	3517		0.296584	0.0769278	0.225583		5.94556	8.35143	6.45321
VEGFR2 (Ab-951)	1.41576	1.58371	1.11863		VEGFR2 (Ab-951)	6590.5	7408	8602.5		0.0608345	0.0782705	0.433922		9.96673	14.1105	15.7844
VEGFR2 (Phospho-Tyr1059)	1.10588	0.958595	0.866817		VEGFR2 (Phospho-Tyr1059)	352.5	309.5	278.5		0.363082	0.125657	0.317373		0.533081	0.589524	0.511009
VEGFR2 (Phospho-Tyr1175)	0.658374	0.846755	1.28613		VEGFR2 (Phospho-Tyr1175)	1067.5	558	745		0.523955	0.136859	0.167048		1.61437	1.06286	1.36697
VEGFR2 (Phospho-Tyr1214)	0.983349	0.930132	0.945881		VEGFR2 (Phospho-Tyr1214)	602	470	461.5		0.218475	0.138412	0.0658843		0.910397	0.895238	0.846789
VEGFR2 (Phospho-Tyr951)	0.919291	0.922074	1.00303		VEGFR2 (Phospho-Tyr951)	664.5	485	505		0.05427	0.172038	0.00560085		1.00491	0.92381	0.926606
Vinculin (Ab-821)	0.874748	0.962243	1.10002		Vinculin (Ab-821)	664.5	461.5	527		0.273478	0.185395	0.364958		1.00491	0.879048	0.966972
Vinculin (Phospho-Tyr821)	1.22557	1.08475	0.885096		Vinculin (Phospho-Tyr821)	797.5	776	713		0.0806855	0.233272	0.216198		1.20605	1.4781	1.30826
WASP (Ab-290)	1.17887	0.815747	0.691972		WASP (Ab-290)	999.5	935.5	672		0.739296	0.106576	0.0252538		1.51153	1.7819	1.23303
WASP (Phospho-Tyr290)	0.985649	0.97992	0.994187		WASP (Phospho-Tyr290)	418.5	327.5	338		0.349752	0.0280684	0.209203		0.632892	0.62381	0.620183
WAVE1 (Ab-125)	0.934699	1.01215	1.08286		WAVE1 (Ab-125)	380	282	317		0.0186081	0.0351046	0.0535349		0.574669	0.537143	0.581651
WAVE1 (Phospho-Tyr125)	1.21738	1.16519	0.957128		WAVE1 (Phospho-Tyr125)	403.5	390	387.5		0.173491	0.1523	0.319339		0.610208	0.742857	0.711009
WEE1 (Ab-53)	0.906927	0.917076	1.01119		WEE1 (Ab-53)	1089.5	784.5	823.5		0.133049	0.103655	0.133092		1.64764	1.49429	1.51101
WEE1 (Phospho-Ser642)	0.850436	0.659345	0.775302		WEE1 (Phospho-Ser642)	1347	909.5	732		0.158535	0.0318762	0.189335		2.03705	1.73238	1.34312
WWOX (Phospho-Tyr33)	0.892187	0.915497	1.02613		WWOX (Phospho-Tyr33)	1071.5	759	808.5		0.325342	0.169557	0.614837		1.62042	1.44571	1.48349
XIAP (Ab-87)	1.00964	0.989087	0.979644		XIAP (Ab-87)	1434	1149.5	1169		0.0374757	0.0326026	0.0737956		2.16862	2.18952	2.14495
XIAP (Phospho-Ser87)	1.06288	0.875209	0.823432		XIAP (Phospho-Ser87)	506	427	365		0.290668	0.380877	0.193728		0.765217	0.813333	0.669725
Zap-70 (Ab-292)	0.99256	1.12428	1.13271		Zap-70 (Ab-292)	368	290	341		0.230578	0.121915	0.12027		0.556522	0.552381	0.625688
Zap-70 (Ab-319)	0.805441	1.05825	1.31388		Zap-70 (Ab-319)	962.5	615.5	839.5		0.072731	0.122925	0.0480108		1.45558	1.17238	1.54037
Zap-70 (Ab-493)	0.772595	0.874328	1.13168		Zap-70 (Ab-493)	485	297.5	349.5		0.0962248	0.083189	0.19625		0.733459	0.566667	0.641284
Zap-70 (Phospho-Tyr292)	1.07182	1.09332	1.02006		Zap-70 (Phospho-Tyr292)	359	305.5	323.5		0.279691	0.0856398	0.303826		0.542911	0.581905	0.593578
Zap-70 (Phospho-Tyr315)	1.00887	1.14992	1.13981		Zap-70 (Phospho-Tyr315)	402	322	381		0.10202	0.0439197	0.122491		0.60794	0.613333	0.699083
Zap-70 (Phospho-Tyr319)	0.885676	0.979803	1.10628		Zap-70 (Phospho-Tyr319)	675.5	475	545.5		0.0806028	0.0387048	0.0194438		1.02155	0.904762	1.00092
Zap-70 (Phospho-Tyr493)	0.906721	0.93091	1.02668		Zap-70 (Phospho-Tyr493)	369.5	266	283.5		0.116735	0.0372161	0.0623551		0.55879	0.506667	0.520183
Max	3.26452	4.47799	2.41465		Average Signal of Empty Spots on the Array	272	210	225		0.18	0.1	0.16
Min	0.526628	0.542695	0.333067		Average Signal of Negative Controls on the Array	227.5	182.375	182.25		0.102937	0.0490674	0.0628282
Mean	1.03425	1.05804	1.03454		Average Signal of Positive Makers on the Array	6685	5394.75	6676		0.0934023	0.101728	0.0785731

## Sheet: Table B
Table B in S2 File: Signal ratio of phosphoprotein to non-phosphoprotein
Phospho Protein List		Non Phospho Protein List	Signal Ratio of Phospho Protein to Non-Phospho Protein (P/N Ratio)				P/N Ratio Changes
			Parental	Parental-1hr Drug	Resistant		Parental vs 1hr Drug	Parental vs Resistant	1hr Drug vs Resistant
14-3-3 theta/tau (Phospho-Ser232)		14-3-3 theta/tau (Ab-232)	3.51802	3.27573	4.88079		0.931128	1.38737	1.48999
14-3-3 zeta (Phospho-Ser58)		14-3-3 zeta (Ab-58)	1.27828	1.91751	1.38072		1.50006	1.08014	0.72006
14-3-3 zeta/delta (Phospho-Thr232)		14-3-3 zeta/delta (Ab-232)	0.166752	0.177123	0.1748		1.06219	1.04826	0.986887
4E-BP1 (Phospho-Thr36)		4E-BP1 (Ab-36)	1.50775	1.479	1.54412		0.980934	1.02412	1.04402
4E-BP1 (Phospho-Thr45)		4E-BP1 (Ab-45)	0.895299	0.815909	0.772152		0.911326	0.862451	0.94637
4E-BP1 (Phospho-Ser65)		4E-BP1 (Ab-65)	0.0793803	0.0808189	0.0784768		1.01812	0.988618	0.971021
4E-BP1 (Phospho-Thr70)		4E-BP1 (Ab-70)	0.706909	0.61504	0.638544		0.870042	0.90329	1.03822
6-phosphofructo-2-kinase/fructose-2,6-biphosphatase 2 (PFKFB2) (Phospho-Ser483)		6-phosphofructo-2-kinase/fructose-2,6-biphosphatase 2 (PFKFB2) (Ab-483)	0.794175	0.664964	0.681034		0.837302	0.857537	1.02417
Abl1 (Phospho-Tyr204)		Abl1 (Ab-204)	0.0722293	0.0508793	0.02275		0.704413	0.314969	0.447137
Abl1 (Phospho-Thr754/735)		Abl1 (Ab-754/735)	1.39614	1.13562	1.45717		0.813402	1.04372	1.28315
ACC1 (Phospho-Ser79)		ACC1 (Ab-79)	0.871177	0.694989	0.61828		0.797759	0.709706	0.889625
ACC1 (Phospho-Ser80)		ACC1 (Ab-80)	0.248686	0.263923	0.2017		1.06127	0.811065	0.764241
ACTIN Pan(a/b/g) (Phospho-Tyr55/53)		ACTIN Pan(a/b/g) (Ab-55/53)	0.372613	0.262251	0.333004		0.703817	0.893699	1.26979
AFX/FOXO4 (Phospho-Ser197)		AFX/FOXO4 (Ab-197)	0.67202	0.777606	0.379003		1.15712	0.563975	0.487397
AKT (Phospho-Thr308)		AKT (Ab-308)	0.336022	0.303078	0.297135		0.901959	0.884274	0.980392
AKT (Phospho-Tyr326)		AKT (Ab-326)	0.641863	0.637834	0.640472		0.993723	0.997832	1.00414
AKT (Phospho-Ser473)		AKT (Ab-473)	0.389279	0.365343	0.452941		0.938512	1.16354	1.23977
AKT1 (Phospho-Ser124)		AKT1 (Ab-124)	0.378549	0.191888	0.302079		0.506904	0.797993	1.57425
AKT1 (Phospho-Ser246)		AKT1 (Ab-246)	0.714	0.791579	0.7814		1.10865	1.0944	0.987141
AKT1 (Phospho-Thr450)		AKT1 (Ab-450)	0.966472	0.632999	0.792661		0.654958	0.820159	1.25223
AKT1 (Phospho-Tyr474)		AKT1 (Ab-474)	1.15762	1.49344	1.32609		1.2901	1.14553	0.887942
AKT1 (Phospho-Thr72)		AKT1 (Ab-72)	0.522274	0.542435	0.56414		1.0386	1.08016	1.04001
AKT1S1 (Phospho-Thr246)		AKT1S1 (Ab-246)	0.33032	0.27054	0.267948		0.819023	0.811176	0.990419
AKT2 (Phospho-Ser474)		AKT2 (Ab-474)	0.729864	1.01225	1.36636		1.38691	1.87208	1.34982
ALK (Phospho-Tyr1507)		ALK (Ab-1507)	1.66899	1.80488	1.64766		1.08142	0.987217	0.912892
ALK (Phospho-Tyr1604)		ALK (Ab-1604)	0.567193	0.588652	0.714754		1.03784	1.26016	1.21422
AMPK1 (Phospho-Thr174)		AMPK1 (Ab-174)	0.921655	0.804786	0.779046		0.873197	0.845268	0.968016
AMPK1/AMPK2 (Phospho-Ser485/491)		AMPK1/AMPK2 (Ab-485/491)	1.11076	1.03818	1.02116		0.934659	0.919332	0.983602
AMPKbeta1 (Phospho-Ser182)		AMPKbeta1 (Ab-182)	0.542871	0.456768	0.545988		0.841393	1.00574	1.19533
Amyloid beta A4 (Phospho-Thr743/668)		Amyloid beta A4 (Ab-743/668)	0.367333	0.257706	0.236797		0.701559	0.644639	0.918866
Androgen Receptor (Phospho-Ser213)		Androgen Receptor (Ab-213)	0.748722	0.588295	0.540444		0.785732	0.721823	0.918663
Androgen Receptor (Phospho-Ser650)		Androgen Receptor (Ab-650)	0.287199	0.461538	0.429388		1.60703	1.49509	0.93034
A-RAF (Phospho-Tyr301/302)		A-RAF (Ab-301/302)	0.942529	0.742279	0.964602		0.78754	1.02342	1.29951
Arrestin-1 (Phospho-Ser412)		Arrestin-1 (Ab-412)	0.866584	0.994528	0.920912		1.14764	1.06269	0.925978
ASK1 (Phospho-Ser83)		ASK1 (Ab-83)	0.837128	1.06494	0.747984		1.27213	0.893512	0.702375
ASK1 (Phospho-Ser966)		ASK1 (Ab-966)	0.469388	0.501109	0.357106		1.06758	0.76079	0.712631
ATF-1 (Phospho-Ser63)		ATF-1 (Ab-63)	0.137153	0.10616	0.123361		0.774027	0.89944	1.16203
ATF2 (Phospho-Ser112/ 94)		ATF2 (Ab-112/94)	0.869732	0.7925	0.696262		0.9112	0.800548	0.878564
ATF2 (Phospho-Ser62/44)		ATF2 (Ab-62/44)	0.887914	1.1869	0.831622		1.33673	0.936602	0.700666
ATF2 (Phospho-Thr69/51)		ATF2 (Ab-69/51)	0.869892	0.868335	0.800559		0.998211	0.920298	0.921947
ATF2 (Phospho-Thr71/53)		ATF2 (Ab-71/53)	2.31679	2.40195	2.38595		1.03676	1.02985	0.993337
ATF2 (Phospho-Thr73/55)		ATF2 (Ab-73/55)	0.875246	0.841424	0.96252		0.961357	1.09971	1.14392
ATF4 (Phospho-Ser245)		ATF4 (Ab-245)	1.00458	0.940507	0.799151		0.936224	0.795512	0.849702
ATP1A1/Na+K+ ATPase1 (Phospho-Ser23)		ATP1A1/Na+K+ ATPase1 (Ab-23)	1.21099	1.21124	1.19477		1.0002	0.9866	0.986402
ATPase (Phospho-Ser16)		ATPase (Ab-16)	0.660284	0.645897	0.541575		0.97821	0.820215	0.838485
ATP-Citrate Lyase (Phospho-Ser454)		ATP-Citrate Lyase (Ab-454)	0.188581	0.185136	0.180518		0.981731	0.957241	0.975054
ATRIP (Phospho-Ser68/72)		ATRIP (Ab-68/72)	0.115231	0.0747878	0.102739		0.649023	0.891589	1.37374
AurB (Phospho-Tyr12)		AurB (Ab-12)	1.79283	1.32095	1.17733		0.736795	0.656684	0.891271
AurB (Phospho-Thr232)		AurB (Ab-232)	3.21595	2.68081	1.78295		0.833597	0.554407	0.665078
AURORA KINASE (Phospho-Thr288)		AURORA KINASE (Ab-288)	1.14608	0.786469	0.667532		0.686225	0.582448	0.848771
BAD (Phospho-Ser112)		BAD (Ab-112)	0.686731	0.70955	0.657914		1.03323	0.958037	0.927227
BAD (Phospho-Ser134)		BAD (Ab-134)	1.29062	0.883363	0.824314		0.684448	0.638695	0.933154
BAD (Phospho-Ser136)		BAD (Ab-136)	1.18027	1.06256	1.04826		0.900263	0.888147	0.986542
BAD (Phospho-Ser155)		BAD (Ab-155)	0.791585	0.783055	0.791334		0.989224	0.999683	1.01057
BAD (Phospho-Ser91/128)		BAD (Ab-91/128)	0.85133	0.939806	0.950292		1.10393	1.11624	1.01116
BCL-2 (Phospho-Thr56)		BCL-2 (Ab-56)	1.06672	0.942884	0.889276		0.883912	0.833657	0.943145
BCL-2 (Phospho-Thr69)		BCL-2 (Ab-69)	2.18164	1.92385	1.98073		0.881834	0.907908	1.02957
BCL-2 (Phospho-Ser70)		BCL-2 (Ab-70)	3.45391	3.45434	2.80376		1.00012	0.811763	0.811663
BCL-XL (Phospho-Thr47)		BCL-XL (Ab-47)	0.0961411	0.0692793	0.0659614		0.7206	0.686089	0.952109
BCL-XL (Phospho-Ser62)		BCL-XL (Ab-62)	0.101695	0.0761564	0.0693106		0.748871	0.681554	0.910109
BCR (Phospho-Tyr177)		BCR (Ab-177)	0.990803	1.0597	1.07703		1.06954	1.08702	1.01635
BCR (Phospho-Tyr360)		BCR (Ab-360)	1.408	1.96285	2.51385		1.39407	1.78541	1.28072
BID (Phospho-Ser78)		BID (Ab-78)	0.32814	0.359136	0.467513		1.09446	1.42474	1.30177
BIM (Phospho-Ser69/65)		BIM (Ab-69/65)	1.17155	1.2467	0.899074		1.06414	0.76742	0.721163
BLNK (Phospho-Tyr96)		BLNK (Ab-96)	0.566112	0.428634	0.422149		0.757153	0.745698	0.984871
B-RAF (Phospho-Ser446)		B-RAF (Ab-446)	1.36524	1.75298	1.55872		1.28401	1.14171	0.889181
B-RAF (Phospho-Thr598)		B-RAF (Ab-598)	0.137071	0.109667	0.102159		0.80007	0.745301	0.931545
B-RAF (Phospho-Ser601)		B-RAF (Ab-601)	1.25649	0.870321	0.883133		0.69266	0.702857	1.01472
BRCA1 (Phospho-Ser1423)		BRCA1 (Ab-1423)	0.215651	0.278043	0.320522		1.28932	1.4863	1.15278
BRCA1 (Phospho-Ser1457)		BRCA1 (Ab-1457)	1.0698	1.61105	0.814402		1.50594	0.761269	0.505511
BRCA1 (Phospho-Ser1524)		BRCA1 (Ab-1524)	0.438473	0.431818	0.456547		0.984822	1.04122	1.05727
BTK (Phospho-Tyr222)		BTK (Ab-222)	1.2707	1.10363	1.03856		0.86852	0.817316	0.941045
c-Abl (Phospho-Tyr412)		c-Abl (Ab-412)	0.356406	0.527473	0.459962		1.47997	1.29055	0.87201
Calmodulin (Phospho-Thr79/Ser81)		Calmodulin (Ab-79/81)	0.0963527	0.0885066	0.0783328		0.918569	0.812979	0.88505
Calsenilin/KCNIP3 (Phospho-Ser63)		Calsenilin/KCNIP3 (Ab-63)	2.73532	3.57251	3.4808		1.30607	1.27254	0.974328
CaMK1-a (Phospho-Thr177)		CaMK1-a (Ab-177)	0.60914	0.588567	0.443325		0.966227	0.727789	0.753227
CaMK2-beta/gamma/delta (Phospho-Thr287)		CaMK2-beta/gamma/delta (Ab-287)	0.322476	0.286398	0.25376		0.888122	0.786911	0.886039
CaMK4 (Phospho-Thr196/200)		CaMK4 (Ab-196/200)	1.08857	1.09764	0.924528		1.00833	0.849304	0.842288
CaMKII (Phospho-Thr286)		CaMKII (Ab-286)	0.489861	0.356661	0.182418		0.728085	0.372387	0.511461
CASP1 (Phospho-Ser376)		CASP1 (Ab-376)	1.54824	1.77971	1.90557		1.14951	1.2308	1.07072
CASP2 (Phospho-Ser157)		CASP2 (Ab-157)	1.14137	1.15276	1.19813		1.00998	1.04973	1.03936
CASP6 (Phospho-Ser257)		CASP6 (Ab-Ser257)	0.62692	0.494253	0.512376		0.788382	0.817291	1.03667
CASP8 (Phospho-Ser347)		CASP8 (Ab-347)	0.73155	0.795422	0.606697		1.08731	0.82933	0.762736
CASP9 (Phospho-Thr125)		CASP9 (Ab-125)	0.623436	0.565866	0.646552		0.907656	1.03708	1.14259
Caspase 9 (Phospho-Ser144)		Caspase 9 (Ab-144)	0.856432	1.10353	0.895677		1.28852	1.04582	0.811647
Caspase 9 (Phospho-Tyr153)		Caspase 9 (Ab-153)	0.200091	0.257454	0.094374		1.28668	0.471655	0.366567
Caspase 9 (Phospho-Ser196)		Caspase 9 (Ab-196)	0.458868	0.325666	0.360783		0.709716	0.786245	1.10783
Caspase-3 (Phospho-Ser150)		Caspase-3 (Ab-150)	3.38182	2.79478	2.55926		0.826412	0.75677	0.91573
Catalase (Phospho-Tyr385)		Catalase (Ab-385)	0.487773	0.411221	0.373112		0.843057	0.764929	0.907328
Catenin beta (Phospho-Ser37)		Catenin beta (Ab-37)	0.181036	0.17614	0.144874		0.972952	0.800247	0.822493
Catenin beta (Phospho-Thr41/Ser45)		Catenin beta (Ab-41/45)	0.698047	0.660326	0.768372		0.945962	1.10074	1.16363
Catenin beta (Phospho-Tyr654)		Catenin beta (Ab-654)	1.02391	1.0009	1.04107		0.977527	1.01676	1.04014
Catenin beta (Phospho-Ser33)		Catenin beta (CTNNB) (Ab-33)	0.661643	0.608734	0.579077		0.920035	0.875212	0.951281
Catenin beta (CTNNB) (Phospho-Tyr489)		Catenin beta (CTNNB) (Ab-489)	1.45112	1.70895	1.45616		1.17767	1.00347	0.852082
Catenin delta-1 (Phospho-Tyr228)		Catenin delta-1 (Ab-228)	1.57194	1.39184	1.16245		0.88543	0.739501	0.835189
Caveolin-1 (Phospho-Tyr14)		Caveolin-1 (Ab-14)	1.1398	1.24014	1.0686		1.08803	0.937533	0.861677
CD19 (Phpspho-Tyr531)		CD19 (Ab-531)	0.853141	1.07586	0.917683		1.26106	1.07565	0.852975
CD227/mucin 1 (Phospho-Tyr1243)		CD227/mucin 1 (Ab-1243)	2.6476	2.40183	2.53403		0.907173	0.957104	1.05504
CD3Z (Phospho-Tyr142)		CD3Z (Ab-142)	1.0807	0.993716	1.02696		0.919513	0.95028	1.03346
CD4 (Phospho-Ser433)		CD4 (Ab-433)	0.193411	0.330712	0.138226		1.70989	0.714676	0.417966
CD5 (Phospho-Tyr453)		CD5 (Ab-453)	0.77228	0.71937	0.648321		0.931489	0.839489	0.901233
CDC2 (Phospho-Tyr15)		CDC2 (Ab-15)	0.890365	1.20656	1.58857		1.35513	1.78418	1.31661
CDC25A (Phospho-Ser124)		CDC25A (Ab-124)	5.24528	4.68359	4.4		0.892915	0.838849	0.93945
CDC25A (Phospho-Ser75)		CDC25A (Ab-75)	0.694904	0.726406	0.636189		1.04533	0.915506	0.875803
CDC25B (Phospho-Ser323)		CDC25B (Ab-323)	0.756366	0.96608	0.659039		1.27727	0.871323	0.682178
CDC25B (Phospho-Ser353)		CDC25B (Ab-353)	2.84944	2.50643	3.27114		0.879621	1.148	1.3051
CDC25C (Phospho-Ser216)		CDC25C (Ab-216)	0.0784058	0.0538569	0.0711886		0.686899	0.907951	1.32181
CDK1/CDC2 (Phospho-Thr14)		CDK1/CDC2 (Ab-14)	1.65354	1.3691	1.94327		0.827986	1.17522	1.41938
CDK2 (Phospho-Thr160)		CDK2 (Ab-160)	0.610169	0.764753	0.546841		1.25334	0.896212	0.715056
CDK5 (Phospho-Tyr15)		CDK5 (Ab-15)	0.220422	0.212543	0.223028		0.964252	1.01182	1.04933
CDK7 (Phospho-Thr170)		CDK7 (Ab-170)	0.775207	0.905615	0.803393		1.16822	1.03636	0.887124
Chk1 (Phospho-Ser280)		Chk1 (Ab-280)	2.17004	1.44153	1.84045		0.664286	0.848118	1.27674
Chk1 (Phospho-Ser286)		Chk1 (Ab-286)	0.638028	0.630193	0.448861		0.987719	0.703513	0.71226
Chk1 (Phospho-Ser317)		Chk1 (Ab-317)	0.835681	0.530951	0.500285		0.635351	0.598656	0.942243
Chk1 (Phospho-Ser345)		Chk1 (Ab-345)	0.261388	0.355401	0.351194		1.35967	1.34357	0.988163
Chk2 (Phospho-Thr383)		Chk2 (Ab-383)	0.466546	0.415741	0.359052		0.891103	0.769595	0.863643
Chk2 (Phospho-Thr387)		Chk2 (Ab-387)	0.428571	0.371481	0.428899		0.866789	1.00076	1.15457
Chk2 (Phospho-Ser516)		Chk2 (Ab-516)	0.885694	0.481419	0.451166		0.54355	0.509393	0.937159
Chk2 (Phospho-Thr68)		Chk2 (Ab-68)	0.26867	0.17382	0.141943		0.646964	0.528316	0.816608
c-Jun (Phospho-Tyr170)		c-Jun (Ab-170)	0.73478	0.756316	1.10224		1.02931	1.5001	1.45739
c-Jun (Phospho-Thr239)		c-Jun (Ab-239)	0.947977	1.21842	1.00275		1.28529	1.05778	0.822995
c-Jun (Phospho-Ser243)		c-Jun (Ab-243)	0.392251	0.267066	0.386503		0.680856	0.985347	1.44722
c-Jun (Phospho-Ser63)		c-Jun (Ab-63)	0.631034	1.07506	0.922559		1.70365	1.46198	0.858144
c-Jun (Phospho-Ser73)		c-Jun (Ab-73)	0.0428227	0.0428752	0.0516744		1.00123	1.20671	1.20523
c-Jun (Phospho-Thr91)		c-Jun (Ab-91)	2.03478	2.22864	1.94133		1.09527	0.954071	0.87108
c-Jun (Phospho-Thr93)		c-Jun (Ab-93)	1.617	1.45497	0.837838		0.899797	0.518143	0.575845
CK1-A (Phospho-Thr321)		CK1-A (Ab-321)	1.36	1.32479	1.36004		0.974108	1.00003	1.02661
CK2-b (Phospho-Ser209)		CK2-b (Ab-209)	1.76118	1.85099	1.44073		1.05099	0.81805	0.778359
c-Kit (Phospho-Tyr721)		c-Kit (Ab-721)	0.903086	0.837953	0.789322		0.927877	0.874027	0.941964
claudin 3 (Phospho-Tyr219)		claudin 3 (Ab-219)	2.22747	2.31663	2.88876		1.04003	1.29688	1.24697
claudin 7 (Phospho-Tyr210)		claudin 7 (Ab-210)	3.2217	3.65	3.03455		1.13294	0.94191	0.831384
c-met (Phospho-Tyr1003)		c-met (Ab-1003)	0.895615	0.941441	0.971216		1.05117	1.08441	1.03163
cofilin (Phospho-Ser3)		cofilin (Ab-3)	0.539048	0.54172	0.487334		1.00496	0.904065	0.899605
Connexin 43 (Phospho-Ser367)		Connexin 43 (Ab-367)	0.667334	0.668821	0.678904		1.00223	1.01734	1.01508
Cortactin (Phospho-Tyr421)		Cortactin (Ab-421)	2.28321	2.54987	2.02025		1.11679	0.884828	0.792297
Cortactin (Phospho-Tyr466)		Cortactin (Ab-466)	0.609769	0.713362	0.500538		1.16989	0.820865	0.701661
COT (Phospho-Thr290)		COT (Ab-290)	0.558036	0.573347	0.572102		1.02744	1.02521	0.997828
CPI17 alpha (Phospho-Thr38)		CPI17? (Ab-38)	2.40412	2.48712	2.24038		1.03453	0.931894	0.900793
c-PLA2 (Phospho-Ser505)		c-PLA2 (Ab-505)	0.895548	0.876631	0.848765		0.978877	0.947761	0.968213
c-Raf (Phospho-Ser296)		c-Raf (Ab-296)	0.830245	0.537118	0.721063		0.646939	0.868494	1.34247
c-Raf (Phospho-Ser43)		c-Raf (Ab-43)	0.192493	0.139241	0.205968		0.723354	1.07	1.47923
CREB (Phospho-Thr100)		CREB (Ab-100)	0.997122	1.35457	1.4691		1.35848	1.47334	1.08455
CREB (Phospho-Ser121)		CREB (Ab-121)	1.16329	1.47964	1.32737		1.27194	1.14105	0.897093
CREB (Phospho-Ser129)		CREB (Ab-129)	0.836973	1.27425	0.878027		1.52245	1.04905	0.689055
CREB (Phospho-Ser133)		CREB (Ab-133)	1.01305	0.892729	0.968683		0.881227	0.956202	1.08508
CREB (Phospho-Ser142)		CREB (Ab-142)	0.733223	0.726384	0.806641		0.990673	1.10013	1.11049
CrkII (Phospho-Tyr221)		CrkII (Ab-221)	0.507755	0.453355	0.483526		0.892862	0.952282	1.06655
CSFR (Phospho-Tyr561)		CSFR (Ab-561)	1.62284	2.32203	2.39828		1.43085	1.47783	1.03284
Cyclin B1 (phospho-Ser126)		Cyclin B1 (Ab-126)	0.854456	0.757322	0.634836		0.886321	0.742971	0.838265
Cyclin B1 (phospho-Ser147)		Cyclin B1 (Ab-147)	1.06029	0.679903	0.872173		0.641241	0.822578	1.28279
Cyclin D1 (Phospho-Thr286)		Cyclin D1 (Ab-286)	0.214301	0.288683	0.187123		1.34709	0.873179	0.648197
Cyclin D3 (Phospho-Thr283)		Cyclin D3 (Ab-283)	0.411843	0.359914	0.272504		0.87391	0.661669	0.757137
Cyclin E1 (Phospho-Thr395)		Cyclin E1 (Ab-395)	1.73848	1.82405	1.51023		1.04922	0.868707	0.827955
Cyclin E1 (Phospho-Thr77)		Cyclin E1 (Ab-77)	0.273193	0.189792	0.307121		0.694716	1.12419	1.6182
Cytokeratin 18 (Phospho-Ser52)		Cytokeratin 18 (Ab-52)	2.03226	1.68211	2.02037		0.827703	0.994149	1.20109
Cytokeratin 8 (Phospho-Ser431)		Cytokeratin 8 (Ab-431)	1.05724	0.826423	0.692155		0.781677	0.654678	0.837531
DAB1 (Phospho-Tyr220)		DAB1 (Ab-220)	0.494225	0.596801	0.687793		1.20755	1.39166	1.15247
DAB1 (Phospho-Tyr232)		DAB1 (Ab-232)	0.64278	0.686897	0.646154		1.06863	1.00525	0.940686
DAPP1 (Phospho-Tyr139)		DAPP1 (Ab-139)	1.29803	1.63824	1.34315		1.26209	1.03476	0.819876
DARPP-32 (Phospho-Thr34)		DARPP-32 (Ab-34)	0.328507	0.27443	0.251365		0.835385	0.765174	0.915953
DARPP-32 (Phospho-Thr75)		DARPP-32 (Ab-75)	1.1453	1.17041	1.46705		1.02192	1.28093	1.25346
DAXX (Phospho-Ser668)		DAXX (Ab-668)	0.0721322	0.0710734	0.0580663		0.98532	0.804998	0.816992
DDX5/DEAD-box protein 5 (Phospho-Tyr593)		DDX5/DEAD-box protein 5 (Ab-593)	0.51499	0.739628	0.736988		1.4362	1.43107	0.996431
DNA-PK (Phospho-Thr2638)		DNA-PK (Ab-2638)	0.615529	0.411691	0.418283		0.66884	0.67955	1.01601
DNA-PK (Phospho-Thr2647)		DNA-PK (Ab-2647)	1.17629	0.856618	0.930258		0.728234	0.790837	1.08597
Dok-1 (Phospho-Tyr362)		Dok-1 (Ab-362)	0.795122	0.858896	0.961603		1.08021	1.20938	1.11958
Dok-1 (Phospho-Tyr398)		Dok-1 (Ab-398)	1.63892	1.43772	1.50168		0.877238	0.916264	1.04449
Dok-2 (Phospho-Tyr299)		Dok-2 (Ab-299)	0.786477	0.798351	0.778322		1.0151	0.989631	0.974912
DYN1 (Phospho-Ser774)		DYN1 (Ab-774)	0.123362	0.135341	0.111168		1.09711	0.901155	0.821392
E2F1 (Phospho-Thr433)		E2F1 (Ab-433)	0.258138	0.242466	0.287352		0.93929	1.11318	1.18512
EEF2 (Phospho-Thr56)		EEF2 (Ab-56)	0.36987	0.325843	0.398321		0.880964	1.07692	1.22243
eEF2K (Phospho-Ser366)		eEF2K (Ab-366)	0.545175	0.553302	0.532692		1.01491	0.977103	0.962751
EGFR (Phospho-Tyr1016)		EGFR (Ab-1016)	1.09898	1.43137	1.23632		1.30246	1.12497	0.863729
EGFR (Phospho-Tyr1069)		EGFR (Ab-1069)	2.6711	2.19017	2.51953		0.819952	0.943257	1.15038
EGFR (Phospho-Ser1070)		EGFR (Ab-1070)	0.206301	0.169225	0.146723		0.820283	0.711208	0.867027
EGFR (Phospho-Tyr1092)		EGFR (Ab-1092)	0.437998	0.362608	0.371051		0.827876	0.847153	1.02329
EGFR (Phospho-Tyr1110)		EGFR (Ab-1110)	0.855124	0.97318	0.794026		1.13806	0.928551	0.815909
EGFR (Phospho-Tyr1172)		EGFR (Ab-1172)	0.607617	0.575607	0.638587		0.947319	1.05097	1.10942
EGFR (Phospho-Tyr1197)		EGFR (Ab-1197)	1.04542	0.726619	0.90211		0.695048	0.862914	1.24152
EGFR (Phospho-Thr678)		EGFR (Ab-678)	1.14927	1.42971	1.34364		1.24402	1.16913	0.939799
EGFR (Phospho-Thr693)		EGFR (Ab-693)	0.327134	0.218434	0.335683		0.667721	1.02613	1.53677
EGFR (Phospho-Tyr869)		EGFR (Ab-869)	0.146655	0.113691	0.122558		0.775228	0.83569	1.07799
eIF2A (Phospho-Ser51)		eIF2A (Ab-51)	1.42277	1.25162	1.13118		0.879705	0.795052	0.903771
eIF4E (Phospho-Ser209)		eIF4E (Ab-209)	0.983283	1.08594	1.08242		1.1044	1.10082	0.996759
eIF4G (Phospho-Ser1108)		eIF4G (Ab-1108)	0.399692	0.250339	0.345862		0.62633	0.865321	1.38157
Elk-1 (Phospho-Ser383)		Elk-1 (Ab-383)	0.801292	1.38846	1.48883		1.73277	1.85804	1.07229
Elk1 (Phospho-Ser389)		Elk1 (Ab-389)	0.759152	0.758507	0.810748		0.99915	1.06796	1.06887
Elk1 (Phospho-Thr417)		Elk1 (Ab-417)	0.950581	0.747519	0.831766		0.786381	0.875008	1.1127
eNOS (Phospho-Ser1177)		eNOS (Ab-1177)	0.86594	0.757472	0.806685		0.87474	0.931571	1.06497
eNOS (Phospho-Thr495)		eNOS (Ab-495)	1.54148	1.59012	1.51899		1.03155	0.985409	0.955268
eNOS (Phospho-Ser615)		eNOS (Ab-615)	1.92933	1.75055	1.7979		0.907339	0.93188	1.02705
EPB41 (Phospho-Tyr418/660)		EPB41 (Ab-418/660)	1.31424	1.4593	1.32526		1.11037	1.00839	0.908153
EPHA2/3/4 (Phospho-Tyr588/596)		EPHA2/3/4 (Ab-588/596)	0.89055	0.865439	0.829378		0.971803	0.93131	0.958332
EPHB1/2 (Phospho-Tyr594/604)		EPHB1/2 (Ab-594/604)	5.55197	5.05495	5.70076		0.910478	1.0268	1.12776
Ephrin B (Phospho-Tyr330)		Ephrin B (Ab-330)	0.664848	0.513571	0.497964		0.772464	0.748989	0.96961
Ephrin-B1 (Phospho-Tyr317)		Ephrin-B1 (Ab-Tyr317)	0.867017	0.704712	0.778107		0.812801	0.897453	1.10415
Epo-R (Phospho-Tyr368)		Epo-R (Ab-368)	0.711561	0.574704	0.73825		0.807665	1.03751	1.28457
ERK3 (Phospho-Ser189)		ERK3 (Ab-189)	1.28015	1.26457	1.19225		0.987832	0.931336	0.942808
Estrogen Receptor-α (Phospho-Ser104)		Estrogen Receptor-α (Ab-104)	0.334572	0.313205	0.204238		0.936133	0.610446	0.652093
Estrogen Receptor-α (Phospho-Ser106)		Estrogen Receptor-α (Ab-106)	0.130527	0.115742	0.119336		0.886732	0.914266	1.03105
Estrogen Receptor-α (Phospho-Ser118)		Estrogen Receptor-α (Ab-118)	1.94545	2.27813	1.97233		1.171	1.01381	0.865768
Estrogen Receptor-α (Phospho-Ser167)		Estrogen Receptor-α (Ab-167)	0.442105	0.472429	0.457816		1.06859	1.03554	0.969067
ETK (Phospho-Tyr40)		ETK (Ab-40)	0.954223	0.942928	1.1503		0.988163	1.20548	1.21992
ETK (Phospho-Tyr566)		ETK (Ab-566)	1.65331	1.76689	2.06921		1.0687	1.25156	1.17111
Ezrin (Phospho-Tyr353)		Ezrin (Ab-353)	1.3831	1.5753	1.06661		1.13896	0.771177	0.677086
Ezrin (Phospho-Tyr478)		Ezrin (Ab-478)	0.442427	0.445387	0.5282		1.00669	1.19387	1.18593
Ezrin (Phospho-Thr566)		Ezrin (Ab-566)	0.17041	0.231798	0.174153		1.36024	1.02197	0.751315
FADD (Phospho-Ser194)		FADD (Ab-194)	0.0828843	0.0746064	0.0889958		0.900127	1.07373	1.19287
FAK (Phospho-Tyr397)		FAK (Ab-397)	0.763397	0.600677	0.817669		0.786848	1.07109	1.36125
FAK (Phospho-Tyr407)		FAK (Ab-407)	0.77963	0.98125	0.941589		1.25861	1.20774	0.959581
FAK (Phospho-Tyr576)		FAK (Ab-576)	1.30306	1.92818	1.66554		1.47974	1.27818	0.863785
FAK (Phospho-Tyr861)		FAK (Ab-861)	0.933397	0.868794	0.741971		0.930788	0.794915	0.854024
FAK (Phospho-Ser910)		FAK (Ab-910)	0.134438	0.133149	0.150257		0.990412	1.11767	1.12849
FAK (Phospho-Tyr925)		FAK (Ab-925)	0.488922	0.979121	0.721218		2.00261	1.47512	0.736597
FER (Phospho-Tyr402)		FER (Ab-402)	5.11402	6.48874	7.8609		1.26881	1.53713	1.21147
FGFR1 (Phospho-Tyr154)		FGFR1 (Ab-154)	1.24779	1.08006	1.10191		0.865582	0.883087	1.02022
FGFR1 (Phospho-Tyr654)		FGFR1 (Ab-654)	0.0900074	0.0770951	0.0778909		0.856542	0.865383	1.01032
FGFR1 (Phospho-Tyr766)		FGFR1 (Ab-766)	0.462921	0.382722	0.486291		0.826754	1.05048	1.27061
Filamin A (Phospho-Ser2152)		Filamin A (Ab-2152)	0.309331	0.33406	0.263728		1.07994	0.852574	0.789462
FKHR (Phospho-Ser256)		FKHR (Ab-256)	0.959652	0.758285	0.718598		0.790167	0.748812	0.947663
FKHR (Phospho-Ser319)		FKHR (Ab-319)	0.504922	0.51926	0.547494		1.0284	1.08432	1.05437
FKHRL1/FOXO3A (Phospho-Ser253)		FKHRL1/FOXO3A (Ab-253)	1.0366	0.449148	0.524295		0.433287	0.505781	1.16731
Fos (Phospho-Thr232)		Fos (Ab-232)	0.682295	0.716249	0.707746		1.04976	1.0373	0.988129
FosB (Phospho-Ser27)		FosB (Ab-27)	1.10115	1.74785	1.1872		1.5873	1.07815	0.679236
FOXO1/3/4-PAN (Phospho-Thr24/32)		FOXO1/3/4-PAN (Ab-24/32)	0.393704	0.504045	0.451312		1.28026	1.14632	0.895381
FOXO1A (Phospho-Ser329)		FOXO1A (Ab-329)	0.650329	0.780564	0.64105		1.20026	0.985731	0.821264
G3BP-1 (Phospho-Ser232)		G3BP-1 (Ab-232)	0.821649	0.807043	0.881259		0.982224	1.07255	1.09196
Gab1 (Phospho-Tyr627)		Gab1 (Ab-627)	1.04356	0.905705	0.915953		0.867899	0.877719	1.01132
GAB1 (Phospho-Tyr659)		GAB1 (Ab-659)	0.898357	0.622761	0.938021		0.693222	1.04415	1.50623
GABA-RB (Phospho-Ser434)		GABA-RB (Ab-434)	1.01114	1.24515	1.08559		1.23143	1.07363	0.871854
GAP43 (Phospho-Ser41)		GAP43 (Ab-41)	0.774631	0.687628	0.758451		0.887685	0.979113	1.103
GATA1 (Phospho-Ser142)		GATA1 (Ab-142)	0.699842	0.641193	0.926829		0.916197	1.32434	1.44548
GATA1 (Phospho-Ser310)		GATA1 (Ab-310)	1.27457	1.25494	1.30241		0.984599	1.02184	1.03783
GluR1 (Phospho-Ser849)		GluR1 (Ab-849)	0.0575344	0.0411557	0.0552194		0.715324	0.959763	1.34172
GluR1 (Phospho-Ser863)		GluR1 (Ab-863)	0.889764	1.51232	0.884254		1.69969	0.993808	0.5847
GluR2 (Phospho-Ser880)		GluR2 (Ab-880)	0.119726	0.106596	0.113874		0.890329	0.951122	1.06828
GRB10/Growth factor receptor-bound protein 10 (Phospho-Tyr67)		GRB10/Growth factor receptor-bound protein 10 (Ab-67)	0.789595	0.868809	0.922775		1.10032	1.16867	1.06212
GRB2 (Phospho-Ser159)		GRB2 (Ab-159)	2.03311	2.0288	2.09103		0.997883	1.02849	1.03067
GRK1 (Phospho-Ser21)		GRK1 (Ab-21)	0.946154	1.16046	0.981297		1.2265	1.03714	0.845611
GRK2 (Phospho-Ser29)		GRK2 (Ab-29)	0.421821	0.408501	0.445361		0.968422	1.05581	1.09023
GSK3 alpha (Phospho-Ser21)		GSK3 alpha (Ab-21)	2.49881	3.82771	2.57143		1.53181	1.02906	0.671793
GSK3 beta (Phospho-Ser9)		GSK3 beta (Ab-9)	1.8308	2.19946	2.11022		1.20136	1.15262	0.959424
GSK3a-b (Phospho-Tyr216/279)		GSK3a-b (Ab-216/279)	1.9546	2.08621	1.83773		1.06733	0.94021	0.880896
GTPase activating protein (Phopspho-Ser387)		GTPase activating protein (Ab-387)	0.50609	0.40536	0.431546		0.800964	0.852706	1.0646
HCK (Phospho-Tyr410)		HCK (Ab-410)	0.0265204	0.0289485	0.0237037		1.09156	0.893794	0.818824
HDAC1 (Phospho-Ser421)		HDAC1 (Ab-421)	0.0540546	0.106232	0.0736196		1.96527	1.36195	0.693009
HDAC2 (Phospho-Ser394)		HDAC2 (Ab-394)	1.08793	1.15421	1.39443		1.06093	1.28173	1.20812
HDAC3 (Phospho-Ser424)		HDAC3 (Ab-424)	0.29106	0.37967	0.365721		1.30444	1.25652	0.963263
HDAC4 (Phospho-Ser632)		HDAC4 (Ab-632)	0.832103	1.21721	1.1359		1.46281	1.3651	0.933198
HDAC5 (Phospho-Ser259)		HDAC5 (Ab-259)	0.734194	0.908225	0.789474		1.23704	1.07529	0.869249
HDAC5 (Phospho-Ser498)		HDAC5 (Ab-498)	0.538655	0.776952	0.667194		1.44239	1.23863	0.858733
HDAC6 (Phospho-Ser22)		HDAC6 (Ab-22)	0.602686	0.735232	0.703373		1.21993	1.16706	0.956668
HDAC8 (Phospho-Ser39)		HDAC8 (Ab-39)	0.913701	0.853846	0.771896		0.934492	0.844802	0.904022
HER2 (Phospho-Tyr1221/Tyr1222)		HER2 (Ab-1221/1222)	0.888552	1.4037	0.833957		1.57976	0.938557	0.594113
HER2 (Phospho-Tyr1248)		HER2 (Ab-1248)	0.617387	0.603655	0.55832		0.977757	0.904327	0.924899
HER2 (Phospho-Tyr877)		HER2 (Ab-877)	1.26626	1.57563	1.0965		1.24432	0.865937	0.695913
HER3/ErbB3 (Phospho-Tyr1222)		HER3/ErbB3 (Ab-1222)	1.03131	0.925822	1.04883		0.897718	1.01699	1.13286
HER3/ErbB3 (Phospho-Tyr1289)		HER3/ErbB3 (Ab-1289)	1.09591	1.32265	1.27671		1.20689	1.16498	0.965269
HER4/ErbB4 (Phospho-Tyr1284)		HER4/ErbB4 (Ab-1284)	0.717512	0.656067	0.67694		0.914364	0.943455	1.03182
Histone H2A.X (Phospho-Ser139)		Histone H2A.X (Ab-139)	0.396644	0.329212	0.399537		0.829992	1.00729	1.21362
Histone H3.1 (Phospho-Ser10)		Histone H3.1 (Ab-10)	0.461071	0.549431	0.556417		1.19164	1.20679	1.01271
HNF4 alpha (Phospho-Ser313)		HNF4 alpha (Ab-313)	0.847846	1.06323	0.952206		1.25404	1.12309	0.895577
HRS (Phospho-Tyr334)		HRS (Ab-334)	0.873543	0.888421	0.979866		1.01703	1.12171	1.10293
HSF1 (Phospho-Ser303)		HSF1 (Ab-303)	0.772097	0.919431	0.73823		1.19082	0.956136	0.80292
HSL (Phospho-Ser552/563)		HSL (Ab-552/563)	0.225251	0.383128	0.194864		1.70089	0.865098	0.508614
HSL (Phospho-Ser554)		HSL (Ab-554)	0.552663	0.828986	0.795478		1.49998	1.43935	0.95958
HSP 90-beta (Phospho-Ser226)		HSP 90-beta (Ab-226)	1.14073	1.04478	1.22844		0.915887	1.0769	1.1758
HSP27 (Phospho-Ser15)		HSP27 (Ab-15)	1.77689	1.60106	1.71698		0.901043	0.966283	1.0724
HSP27 (Phospho-Ser78)		HSP27 (Ab-78)	2.17824	1.83684	1.8192		0.843267	0.835168	0.990395
HSP27 (Phospho-Ser82)		HSP27 (Ab-82)	0.758393	0.66782	0.862154		0.880573	1.13682	1.291
Hsp90 co-chaperone Cdc37 (Phospho-Ser13)		Hsp90 co-chaperone Cdc37 (Ab-13)	0.87259	0.617839	0.660703		0.708052	0.757175	1.06938
HSP90B (Phospho-Ser254)		HSP90B (Ab-254)	0.730931	0.932159	0.963636		1.2753	1.31837	1.03377
ICAM-1 (Phospho-Tyr512)		ICAM-1 (Ab-512)	1.57847	1.98188	1.58301		1.25557	1.00288	0.798741
IGF-1R (Phospho-Tyr1161)		IGF-1R (Ab-1161)	3.49762	2.61813	2.78649		0.748547	0.796681	1.0643
IGF-1R (Phospho-Tyr1165/1166)		IGF-1R (Ab-1165/1166)	1.59707	1.534	1.28814		0.960507	0.806562	0.839725
IGF2R (Phospho-Ser2409)		IGF2R (Ab-2409)	0.924406	0.723935	0.794436		0.783136	0.859401	1.09739
IkB-alpha (Phospho-Ser32/36)		IkB-alpha (Ab-32/36)	0.539247	0.596249	0.487919		1.10571	0.904815	0.818314
IkB-alpha (Phospho-Tyr42)		IkB-alpha (Ab-42)	0.42381	0.270809	0.335581		0.638987	0.79182	1.23918
IkB-beta (Phospho-Thr19)		IkB-beta (Ab-19)	0.897267	1.01863	0.810166		1.13526	0.902927	0.795346
IkB-epsilon (Phospho-Ser22)		IkB-epsilon (Ab-22)	0.258761	0.212999	0.250797		0.823149	0.969222	1.17746
IKK gamma (Phospho-Ser85)		IKK gamma (Ab-85)	0.38519	0.389506	0.379113		1.0112	0.984223	0.973318
IKK-a/b (Phospho-Ser180/181)		IKK-a/b (AB-180/181)	0.740956	0.798561	0.702077		1.07774	0.947528	0.879177
IKK-alpha (Phospho-Thr23)		IKK-alpha (Ab-23)	0.444444	0.531211	0.427089		1.19522	0.96095	0.803991
IKK-beta (Phospho-Tyr188)		IKK-beta (Ab-188)	0.331341	0.31374	0.253618		0.946877	0.765427	0.80837
IKK-beta (Phospho-Tyr199)		IKK-beta (Ab-199)	0.308285	0.272574	0.283084		0.884163	0.918255	1.03856
IKK-GAMMA (Phospho-Ser31)		IKK-GAMMA (Ab-31)	0.120856	0.0879314	0.0947763		0.727572	0.784208	1.07784
IL-10R-A (Phospho-Tyr496)		IL-10R-A (Ab-496)	0.617021	0.526186	0.685535		0.852784	1.11104	1.30284
IL-13R/CD213a1 (Phospho-Tyr405)		IL-13R/CD213a1 (Ab-405)	1.23052	1.71502	1.63032		1.39373	1.3249	0.950614
IL-2RA/CD25 (Phospho-Ser268)		IL-2RA/CD25 (Ab-268)	0.695024	0.742697	0.731584		1.06859	1.0526	0.985038
IL3R (Phospho-Tyr593)		IL3R (Ab-593)	0.719925	0.489821	0.69771		0.680378	0.969143	1.42442
IL-4R/CD124 (Phospho-Tyr497)		IL-4R/CD124 (Ab-497)	1.00508	0.977296	0.761798		0.972352	0.757944	0.779495
Integrin beta-1 (phospho-Thr788)		Integrin beta-1 (Ab-788)	0.577449	0.444072	0.320323		0.769023	0.554721	0.721332
Integrin beta-3 (Phospho-Tyr773)		Integrin beta-3 (Ab-773)	0.863529	0.72191	0.855711		0.835999	0.990946	1.18534
Integrin beta-3 (Phospho-Tyr785)		Integrin beta-3 (Ab-785)	1.20556	1.35887	1.15116		1.12717	0.954877	0.847147
Interferon-gamma receptor alpha chain precursor (Phospho-Tyr457)		Interferon-gamma receptor alpha chain precursor (Ab-457)	1.76652	2.09859	1.90296		1.18798	1.07724	0.906782
IR (Phospho-Tyr1361)		IR (Ab-1361)	0.454985	0.39841	0.481921		0.875656	1.0592	1.20961
IRS-1 (Phospho-Ser307)		IRS-1 (Ab-307)	0.946102	0.824526	0.90101		0.871498	0.952339	1.09276
IRS-1 (Phospho-Ser312)		IRS-1 (Ab-312)	0.707101	0.478505	0.461938		0.676714	0.653284	0.965378
IRS-1 (Phospho-Ser323)		IRS-1 (Ab-323)	0.451405	0.550509	0.505701		1.21955	1.12028	0.918606
IRS-1 (Phospho-Ser636)		IRS-1 (Ab-636)	0.631395	0.675756	0.662634		1.07026	1.04948	0.980583
IRS-1 (Phospho-Ser639)		IRS-1 (Ab-639)	0.191623	0.122453	0.155068		0.63903	0.809235	1.26635
IRS-1 (Phospho-Ser794)		IRS-1 (Ab-794)	1.0625	0.885906	1.2		0.833794	1.12941	1.35455
ITGB4 (Phospho-Tyr1510)		ITGB4 (Ab-1510)	1.2019	1.28778	1.38122		1.07145	1.1492	1.07256
JAK1 (Phospho-Tyr1022)		JAK1 (Ab-1022)	0.707113	0.640438	0.554593		0.905709	0.784306	0.865958
JAK2 (Phospho-Tyr1007)		JAK2 (Ab-1007)	0.447214	0.455975	0.356398		1.01959	0.796928	0.781617
JAK2 (Phospho-Tyr221)		JAK2 (Ab-221)	0.731183	0.661677	0.551107		0.90494	0.75372	0.832895
JNK1/2/3 (Phospho-Thr183/Tyr185)		JNK1/2/3 (Ab-183/185)	1.20771	1.10504	1.05236		0.914989	0.871364	0.952322
JunB (Phospho-Ser259)		JunB (Ab-259)	1.08844	0.993789	0.979403		0.91304	0.899824	0.985525
JunB (Phospho-Ser79)		JunB (Ab-79)	1.13281	1.0753	0.974222		0.949234	0.860008	0.906002
JunD (Phospho-Ser255)		JunD (Ab-255)	1.425	1.54759	1.56303		1.08603	1.09686	1.00998
Keratin 18 (Phospho-Ser33)		Keratin 18 (Ab-33)	0.873614	0.941964	0.912732		1.07824	1.04478	0.968967
Keratin 8 (Phospho-Ser73)		Keratin 8 (Ab-73)	0.644411	0.487136	0.623963		0.755939	0.968269	1.28088
KIT (Phospho-Tyr936)		KIT (Ab-936)	0.905512	0.76584	0.959378		0.845754	1.05949	1.25271
KSR (Phospho-Ser392)		KSR (Ab-392)	0.597134	0.575788	0.55855		0.964254	0.935385	0.970062
Kv1.3/KCNA3 (Phospho-Tyr135)		Kv1.3/KCNA3 (Ab-135)	1.00976	1.0622	1.06074		1.05194	1.05049	0.998625
Lamin A (Phospho-Ser22)		Lamin A (Ab-22)	3.12664	5.36176	3.28216		1.71487	1.04974	0.612141
Lamin A/B(lamin A/C) (Phospho-Ser392)		Lamin A/B(lamin A/C) (Ab-392)	0.0663112	0.0512847	0.0575317		0.773394	0.867602	1.12181
LAT (Phospho-Tyr171)		LAT (Ab-171)	0.362568	0.277589	0.219182		0.76562	0.604527	0.789592
LAT (Phospho-Tyr191)		LAT (Ab-191)	0.807892	0.944223	0.97894		1.16875	1.21172	1.03677
LCK (Phospho-Tyr192)		LCK (Ab-192)	1.04259	1.25881	1.26572		1.20738	1.21401	1.00549
Lck (Phospho-Tyr393)		LCK (Ab-393)	0.209125	0.202195	0.171582		0.966858	0.820475	0.848599
LCK (Phospho-Tyr504)		LCK (Ab-504)	0.726368	0.744243	0.71828		1.02461	0.988864	0.965114
LCK (Phospho-Ser59)		LCK (Ab-59)	0.871233	1.12523	0.90818		1.29154	1.04241	0.807104
LIMK1 (Phospho-Thr508)		LIMK1 (Ab-508)	0.408759	0.683142	0.466892		1.67126	1.14222	0.683448
LKB1 (Phospho-Thr189)		LKB1 (Ab-189)	0.980998	1.05754	1.31995		1.07803	1.34552	1.24813
LKB1 (Phospho-Ser428)		LKB1 (Ab-428)	1.64061	1.53393	1.65094		0.934976	1.0063	1.07628
LYN (Phospho-Tyr507)		LYN (Ab-507)	0.0925838	0.0628806	0.0866935		0.679175	0.936379	1.3787
MAPKAPK2 (Phospho-Ser272)		MAPKAPK2 (Ab-272)	1.31465	1.17148	1.28784		0.8911	0.979609	1.09933
MAPKAPK2 (Phospho-Thr334)		MAPKAPK2 (Ab-334)	0.0741386	0.100911	0.112		1.36112	1.51068	1.10988
MARCKS (Phospho-Ser158)		MARCKS (Ab-158)	0.793561	0.835544	0.696693		1.0529	0.877933	0.83382
MARCKS (Phospho-Ser162)		MARCKS (Ab-162)	0.990161	1.0939	0.826334		1.10477	0.834545	0.7554
M-CSF Receptor (Phospho-Tyr809)		M-CSF Receptor (Ab-809)	1.2304	1.33301	1.32458		1.0834	1.07654	0.993675
MDM2 (Phospho-Ser166)		MDM2 (Ab-166)	0.0853797	0.0811712	0.060759		0.950708	0.711633	0.748529
MEF2A (Phospho-Thr312)		MEF2A (Ab-312)	0.53937	0.443078	0.415855		0.821473	0.771001	0.938559
MEF2A (Phospho-Thr319)		MEF2A (Ab-319)	1.0353	0.910156	0.954948		0.879121	0.922386	1.04921
MEF2A (Phospho-Ser408)		MEF2A (Ab-408)	0.476291	0.49113	0.404263		1.03116	0.848773	0.823128
MEF2C (Phospho-Ser396)		MEF2C (Ab-396)	0.978723	0.952258	0.899117		0.972959	0.918663	0.944195
MEK1 (Phospho-Ser217)		MEK1 (Ab-217)	0.996779	1.12818	0.765854		1.13182	0.768328	0.678841
MEK1 (Phospho-Ser221)		MEK1 (Ab-221)	1.49531	2.3375	1.24076		1.56322	0.829767	0.530807
MEK1 (Phospho-Thr286)		MEK1 (Ab286)	0.29129	0.274182	0.211947		0.941268	0.727617	0.773018
MEK1 (Phospho-Thr291)		MEK1 (Ab-291)	0.428942	0.375076	0.393766		0.874421	0.917994	1.04983
MEK1 (Phospho-Ser298)		MEK1 (Ab-298)	0.176649	0.241112	0.125639		1.36492	0.711238	0.521083
MEK-2 (Phospho-Thr394)		MEK-2 (Ab-394)	1.17407	1.47292	1.41793		1.25454	1.2077	0.962665
Merlin (Phospho-Ser10)		Merlin (Ab-10)	0.561353	0.519206	0.584761		0.92492	1.0417	1.12626
Merlin (Phospho-Ser518)		Merlin (Ab-518)	1.60156	1.18913	1.34448		0.742478	0.839481	1.13065
Met (Phospho-Tyr1234)		Met (Ab-1234)	1.62193	1.41246	1.41922		0.87085	0.87502	1.00479
Met (Phospho-Tyr1349)		Met (Ab-1349)	0.910891	0.891823	0.792851		0.979066	0.870412	0.889023
MITF (Phospho-Ser73)		MITF (Ab-73)	2.00448	1.68631	1.84976		0.841268	0.92281	1.09693
MKK3 (Phospho-Ser189)		MKK3 (Ab-189)	0.513178	0.493333	0.440073		0.961329	0.857544	0.89204
MKK3/MAP2K3 (Phospho-Thr222)		MKK3/MAP2K3 (Ab-222)	0.554605	0.520572	0.57548		0.938636	1.03764	1.10547
MKK6 (Phospho-Ser207)		MKK6 (Ab-207)	0.569804	0.579239	0.534771		1.01656	0.938516	0.923229
MKK7/MAP2K7 (Phospho-Ser271)		MKK7/MAP2K7 (Ab-271)	0.740941	0.798926	1.24784		1.07826	1.68413	1.5619
MKP-1 (Phospho-Ser359)		MKP-1 (Ab-359)	1.0204	0.98893	0.840894		0.969164	0.824086	0.850307
MKP-1/2 (Phospho-Ser296)		MKP-1/2 (Ab-296)	0.628115	0.737939	0.793452		1.17485	1.26323	1.07523
Mnk1 (Phospho-Thr385)		Mnk1 (Ab-385)	0.997514	1.10833	0.924917		1.1111	0.927222	0.834512
MSK1 (Phospho-Ser360)		MSK1 (Ab-360)	0.179286	0.155426	0.151654		0.866921	0.845879	0.975728
MSK1 (Phospho-Ser376)		MSK1 (Ab-376)	0.989461	1.33458	1.3836		1.34879	1.39834	1.03673
MSK1 (Phospho-Thr581)		MSK1 (Ab-581)	0.663586	0.542258	0.542984		0.817162	0.818257	1.00134
Mst1/Mst2 (Phospho-Thr183)		Mst1/Mst2 (Ab-183)	2.27112	1.83713	1.65169		0.808912	0.727257	0.899056
mTOR (Phospho-Thr2446)		mTOR (Ab-2446)	1.79594	1.53448	1.66754		0.854419	0.928506	1.08671
mTOR (Phospho-Ser2448)		mTOR (Ab-2448)	1.35329	1.1254	1.51544		0.831603	1.11982	1.34658
mTOR (Phospho-Ser2481)		mTOR (Ab-2481)	0.96162	0.871176	0.952802		0.905945	0.99083	1.0937
Myc (Phospho-Thr358)		Myc (Ab-358)	0.213597	0.144436	0.159889		0.67621	0.748557	1.10699
Myc (Phospho-Ser373)		Myc (Ab-373)	0.573342	0.550975	0.564364		0.960987	0.984341	1.0243
Myc (Phospho-Thr58)		Myc (Ab-58)	0.601573	0.860615	0.773766		1.43061	1.28624	0.899085
Myc (Phospho-Ser62)		Myc (Ab-62)	0.438144	0.487773	0.578691		1.11327	1.32078	1.18639
Myosin regulatory light chain 2 (Phospho-Ser18)		Myosin regulatory light chain 2 (Ab-18)	0.715351	0.745668	0.663502		1.04238	0.92752	0.889809
NFAT4 (Phospho-Ser165)		NFAT4 (Ab-165)	1.99363	2.35583	2.06377		1.18168	1.03518	0.876028
NFkB-p100/p52 (Phospho-Ser865)		NFkB-p100/p52 (Ab-865)	0.278667	0.246983	0.32164		0.886301	1.15421	1.30227
NFkB-p100/p52 (Phospho-Ser869)		NFkB-p100/p52 (Ab-869)	0.775327	0.915649	0.799448		1.18098	1.03111	0.873094
NFkB-p105 (Phospho-Ser927)		NFkB-p105 (Ab-927)	0.55594	0.494118	0.483566		0.888797	0.869817	0.978646
NFkB-p105/p50 (Phospho-Ser337)		NFkB-p105/p50 (Ab-337)	1.36559	1.48063	1.2512		1.08424	0.916236	0.845051
NFkB-p105/p50 (Phospho-Ser893)		NFkB-p105/p50 (Ab-893)	0.626755	0.550085	0.566577		0.877672	0.903986	1.02998
NFkB-p105/p50 (Phospho-Ser907)		NFkB-p105/p50 (Ab-907)	1.05575	1.00102	1.05588		0.948161	1.00013	1.05481
NFkB-p105/p50 (Phospho-Ser932)		NFkB-p105/p50 (Ab-932)	1.0401	1.08974	1.03842		1.04773	0.998387	0.952907
NFkB-p65 (Phospho-Thr254)		NFkB-p65 (Ab-254)	0.824272	1.6315	1.02672		1.97932	1.24561	0.62931
NFkB-p65 (Phospho-Ser276)		NFkB-p65 (Ab-276)	1.40252	2.02358	1.65642		1.44281	1.18103	0.818558
NFkB-p65 (Phospho-Ser311)		NFkB-p65 (Ab-311)	2.77672	3.66478	3.19423		1.31982	1.15036	0.871601
NFkB-p65 (Phospho-Thr435)		NFkB-p65 (Ab-435)	0.815928	1.03087	0.823819		1.26343	1.00967	0.799148
NFkB-p65 (Phospho-Ser468)		NFkB-p65 (Ab-468)	0.925974	3.32973	4.3104		3.59592	4.65499	1.29452
NFkB-p65 (Phospho-Ser529)		NFkB-p65 (Ab-529)	0.821536	0.825235	0.785659		1.0045	0.956329	0.952043
NFkB-p65 (Phospho-Ser536)		NFkB-p65 (Ab-536)	2.16457	3.12377	2.20455		1.44314	1.01847	0.705732
NMDAR1 (Phospho-Ser897)		NMDAR1 (Ab-897)	1.81707	1.76567	1.64706		0.97171	0.906435	0.932825
NMDAR2B (Phospho-Tyr1472)		NMDAR2B (Ab-1472)	0.133181	0.128379	0.152258		0.963942	1.14323	1.186
Opioid Receptor (Phospho-Ser375)		Opioid Receptor (Ab-375)	2.14691	2.78044	2.91552		1.29509	1.35801	1.04858
p130Cas (Phospho-Tyr165)		p130Cas (Ab-165)	1.37474	1.74141	1.44293		1.26671	1.0496	0.828604
p130Cas (Phospho-Tyr410)		p130Cas (Ab-410)	1.02396	1.06618	1.03557		1.04123	1.01134	0.971296
p21Cip1 (Phospho-Thr145)		p21Cip1 (Ab-145)	1.00567	1.15148	0.93224		1.14498	0.926983	0.809605
p27Kip1 (Phospho-Ser10)		p27Kip1 (Ab-10)	4.19192	4.14407	3.15922		0.988585	0.753645	0.762347
p27Kip1 (Phospho-Thr187)		p27Kip1 (Ab-187)	1.49822	1.37472	1.5641		0.917565	1.04397	1.13776
p38 MAPK (Phospho-Thr180)		p38 MAPK (Ab-180)	1.57888	1.51241	1.45161		0.957904	0.919397	0.9598
p38 MAPK (Phospho-Tyr182)		p38 MAPK (Ab-182)	0.107881	0.0935298	0.0902135		0.866976	0.836235	0.964543
p38 MAPK (Phospho-Tyr322)		p38 MAPK (Ab-322)	0.919617	0.872146	0.756345		0.948379	0.822457	0.867223
p44/42 MAP Kinase (Phospho-Thr202)		p44/42 MAP Kinase (Ab-202)	1.1729	2.50431	2.19031		2.13514	1.86743	0.874615
p44/42 MAP Kinase (Phospho-Tyr204)		p44/42 MAP Kinase (Ab-204)	1.74977	2.00421	1.81231		1.14541	1.03574	0.904253
p53 (Phospho-Ser15)		p53 (Ab-15)	2.42549	2.38269	2.55482		0.982353	1.05332	1.07224
p53 (Phospho-Thr18)		p53 (Ab-18)	0.762336	0.639624	0.696769		0.839032	0.913993	1.08934
p53 (Phospho-Ser20)		p53 (Ab-20)	0.342495	0.346717	0.364794		1.01233	1.06511	1.05214
p53 (Phospho-Ser315)		p53 (Ab-315)	0.219363	0.136689	0.204215		0.623116	0.930945	1.49402
p53 (Phospho-Ser33)		p53 (Ab-33)	0.495646	0.562179	0.489327		1.13423	0.987251	0.870411
p53 (Phospho-Ser37)		p53 (Ab-37)	0.575637	0.527854	0.488213		0.916991	0.848126	0.924902
p53 (Phospho-Ser378)		p53 (Ab-378)	1.80195	1.69128	1.37412		0.938582	0.762575	0.812476
p53 (Phospho-Ser392)		p53 (Ab-392)	0.610246	0.651016	0.62691		1.06681	1.02731	0.962971
p53 (Phospho-Ser46)		p53 (Ab-46)	1.61684	1.85147	1.61883		1.14512	1.00123	0.87435
p53 (Phospho-Ser6)		p53 (Ab-6)	1.76471	1.75908	1.63903		0.996813	0.928785	0.931755
p53 (Phospho-Ser9)		p53 (Ab-9)	0.529133	0.462862	0.492015		0.874755	0.929852	1.06299
P70S6K (Phospho-Thr229)		P70S6K (Ab-229)	0.773356	0.81746	0.737757		1.05703	0.953967	0.902499
P70S6K (Phospho-Ser371)		P70S6K (Ab-371)	0.472836	0.550689	0.655298		1.16465	1.38589	1.18996
P70S6K (Phospho-Ser411)		P70S6k (Ab-411)	0.779426	0.932735	0.769133		1.19669	0.986793	0.824599
P70S6K (Phospho-Ser418)		P70S6K (Ab-418)	0.727723	0.79156	0.825758		1.08772	1.13471	1.0432
P70S6k (Phospho-Thr421)		P70S6k (Ab-421)	0.815707	0.847765	0.794718		1.0393	0.974269	0.937427
P70S6K (Phospho-Ser424)		P70S6K (Ab-424)	1.00703	1.25753	1.96569		1.24875	1.95196	1.56313
P70S6k-beta (Phospho-Ser423)		P70S6k-beta (Ab-423)	1.36342	1.12449	1.19322		0.824758	0.87517	1.06112
P73 (Phospho-Tyr99)		P73 (Ab-99)	2.20336	2.14542	1.96651		0.973704	0.892506	0.916608
P90RSK (Phospho-Thr359/Ser363)		P90RSK (Ab-359/363)	0.218195	0.273045	0.288479		1.25138	1.32212	1.05653
P90RSK (Phospho-Ser380)		P90RSK (AB-380)	0.651657	0.696858	0.795307		1.06936	1.22044	1.14128
P90RSK (Phospho-Thr573)		P90RSK (Ab-573)	0.336815	0.616204	0.651571		1.8295	1.93451	1.05739
P95/NBS1 (Phospho-Ser343)		P95/NBS1 (Ab-343)	0.635514	0.706759	0.740196		1.11211	1.16472	1.04731
PAK1 (Phospho-Ser204)		PAK1 (Ab-204)	1.16417	0.802136	0.966013		0.68902	0.829788	1.2043
PAK1 (Phospho-Thr212)		PAK1 (Ab-212)	1.04735	0.909035	0.916105		0.867939	0.874689	1.00778
PAK1/2 (Phospho-Ser199)		PAK1/2 (Ab-199)	0.587189	0.664567	0.662791		1.13178	1.12875	0.997327
PAK1/2/3 (Phospho-Ser141)		PAK1/2/3 (Ab-141)	0.89395	0.895105	0.847653		1.00129	0.94821	0.946987
PAK1/2/3 (Phospho-Thr423/402/421)		PAK1/2/3 (Ab-423/402/421)	0.105725	0.148757	0.0731636		1.40702	0.692015	0.491832
PAK2 (Phospho-Ser192)		PAK2 (Ab-192)	1.50142	1.11375	1.16259		0.741797	0.774328	1.04385
PAK3 (Phospho-Ser154)		PAK3 (Ab-154)	1.24984	1.33506	0.787459		1.06818	0.630047	0.589832
Paxillin (Phospho-Tyr118)		Paxillin (Ab-118)	1.4322	1.70406	1.48093		1.18982	1.03402	0.869062
Paxillin (Phospho-Tyr31)		Paxillin (Ab-31)	0.854898	1.0527	0.893157		1.23137	1.04475	0.848446
PDGF R alpha (Phospho-Tyr849)		PDGF R alpha (Ab-849)	1.07898	1.06071	1.36588		0.983068	1.2659	1.28771
PDGF R beta (Phospho-Tyr1021)		PDGF R beta (Ab-1021)	1.10969	1.33756	1.17261		1.20535	1.0567	0.876676
PDGF R beta (Phospho-Tyr740)		PDGF R beta (Ab-740)	1.21071	1.07832	1.15968		0.890652	0.957853	1.07545
PDGF R beta (Phospho-Tyr751)		PDGF R beta (Ab-751)	0.652572	0.376776	0.422328		0.57737	0.647175	1.1209
PDK1 (Phospho-Ser241)		PDK1 (Ab-241)	0.366037	0.375423	0.321651		1.02564	0.878739	0.85677
PEA-15 (Phospho-Ser116)		PEA-15 (Ab-116)	0.641142	0.692669	0.671665		1.08037	1.04761	0.969677
PECAM-1 (Phospho-Tyr713)		PECAM-1 (Ab-713)	0.0803305	0.0737049	0.0845996		0.91752	1.05314	1.14782
PI3-kinase p85-subunit alpha/gamma (Phospho-Tyr467/Tyr199)		PI3-kinase p85-subunit alpha/gamma (Ab-467/199)	0.605886	0.5809	0.625		0.958761	1.03155	1.07592
Pim-1 (Phospho-Tyr309)		Pim-1 (Ab-309)	0.674512	0.719945	0.832569		1.06736	1.23433	1.15643
PKA CAT (Phospho-Thr197)		PKA CAT (Ab-197)	0.415414	0.434193	0.450617		1.04521	1.08474	1.03783
PKC alpha (Phospho-Tyr657)		PKC alpha (Ab-657)	1.66165	1.58496	1.49309		0.953851	0.898563	0.942037
PKC alpha/beta II (Phospho-Thr638)		PKC alpha/beta II (Ab-638)	0.810448	0.549256	0.827558		0.677719	1.02111	1.50669
PKC beta/PKCB (Phospho-Ser661)		PKC beta/PKCB (Ab-661)	1.15159	0.949183	1.03728		0.82424	0.900745	1.09282
PKC delta (Phospho-Thr505)		PKC delta (Ab-505)	1.63564	1.49347	1.5108		0.913081	0.923675	1.0116
PKC delta (Phospho-Ser645)		PKC delta (Ab-645)	0.944024	0.808166	0.724942		0.856087	0.767927	0.89702
PKC epsilon (Phospho-Ser729)		PKC epsilon (Ab-729)	1.04372	0.829496	0.839392		0.79475	0.804231	1.01193
PKC pan activation sites (Phospho)		PKC pan activation sites (Non-Phospho)	0.599584	0.471299	0.511524		0.786044	0.853132	1.08535
PKC theta (Phospho-Thr538)		PKC theta (Ab-538)	0.0249024	0.0188548	0.0160003		0.757149	0.642521	0.848605
PKC theta (Phospho-Ser676)		PKC theta (Ab-676)	0.91704	0.931889	1.02875		1.01619	1.12182	1.10394
PKC zeta (Phospho-Thr410)		PKC zeta (Ab-410)	0.598073	0.669866	0.741277		1.12004	1.23944	1.1066
PKC zeta (Phospho-Thr560)		PKC zeta (Ab-560)	0.835466	0.7891	0.771676		0.944502	0.923648	0.97792
PKD1/PKC mu (Phospho-Ser205)		PKD1/PKC mu (Ab-205)	0.823009	0.977011	0.89905		1.18712	1.09239	0.920204
PKD1/PKC mu (Phospho-Tyr463)		PKD1/PKC mu (Ab-463)	1.07003	0.83603	0.971926		0.781316	0.908319	1.16255
PKD1/PKCmu (Phospho-Ser910)		PKD1/PKCmu (Ab-910)	0.978704	0.705938	0.901758		0.721299	0.92138	1.27739
PKD2 (Phospho-Ser876)		PKD2 (Ab-876)	2.31266	2.36063	2.18095		1.02074	0.943049	0.923887
PKR (Phospho-Thr446)		PKR (Ab-446)	1.72124	1.66179	1.81647		0.965462	1.05533	1.09308
PKR (Phospho-Thr451)		PKR (Ab-451)	1.00989	1.35435	1.02854		1.34108	1.01847	0.759435
PLCbeta3 (Phospho-Ser537)		PLC beta3 (Ab-537)	1.44755	1.06236	1.16685		0.733898	0.806088	1.09837
PLC-beta (Phospho-Ser1105)		PLC-beta (Ab-1105)	0.488523	0.527228	0.52057		1.07923	1.0656	0.987371
PLCG1 (Phospho-Tyr771)		PLCG1 (Ab-771)	1.06167	0.888	0.803685		0.836417	0.757	0.905051
PLCG1 (Phospho-Tyr783)		PLCG1 (Ab-783)	0.6746	0.655609	0.563605		0.971849	0.835466	0.859667
PLCG2 (Phospho-Tyr1217)		PLCG2 (Ab-1217)	0.887789	0.794832	0.893196		0.895294	1.00609	1.12376
PLCG2 (Phospho-Tyr753)		PLCG2 (Ab-753)	0.599119	0.530945	0.555301		0.886209	0.926862	1.04587
PLD1 (Phospho-Ser561)		PLD1 (Ab-561)	0.668708	0.72807	0.787935		1.08877	1.17829	1.08222
PP1alpha (Phospho-Thr320)		PP1alpha (Ab-320)	2.9212	2.35777	2.64756		0.807125	0.906329	1.12291
PP2A-a (Phospho-Tyr307)		PP2A-a (Ab-307)	0.143359	0.151743	0.169856		1.05848	1.18483	1.11936
PPAR-b (Phospho-Thr1457)		PPAR-b (Ab-1457)	0.71527	1.3737	0.956172		1.92053	1.3368	0.696057
PPAR-r (Phospho-Ser112)		PPAR-r (Ab-112)	0.0166087	0.0127763	0.0149068		0.769256	0.897533	1.16675
Progesterone Receptor (Phospho-Ser190)		Progesterone Receptor (Ab-190)	0.911248	0.983979	1.4426		1.07981	1.58311	1.46609
PTEN (Phospho-Ser370)		PTEN (Ab-370)	0.359635	0.208114	0.233307		0.578681	0.648734	1.12105
PTEN (Phospho-Ser380)		PTEN (Ab-380)	0.392009	0.478967	0.449372		1.22183	1.14633	0.938211
PTEN (Phospho-Ser380/Thr382/Thr383)		PTEN (Ab-380/382/383)	0.833188	0.794419	0.710823		0.953469	0.853136	0.894771
Pyk2 (Phospho-Tyr402)		Pyk2 (Ab-402)	0.986462	1.09214	1.01069		1.10713	1.02456	0.925419
Pyk2 (Phospho-Tyr580)		Pyk2 (Ab-580)	0.249876	0.312681	0.29761		1.25134	1.19103	0.951801
Pyk2 (Phospho-Tyr881)		Pyk2 (Ab-881)	0.327635	0.39441	0.312621		1.20381	0.954175	0.792631
Rac1/cdc42 (Phospho-Ser71)		Rac1/cdc42 (Ab-71)	0.491713	0.739955	0.520749		1.50485	1.05905	0.703757
RAD52 (Phospho-Tyr104)		RAD52 (Ab-104)	0.0233178	0.0214286	0.0198015		0.918978	0.849198	0.924068
Raf1 (Phospho-Ser259)		Raf1 (Ab-259)	1.19182	1.27067	1.33566		1.06616	1.12069	1.05114
Raf1 (Phospho-Ser338)		Raf1 (Ab-338)	0.671505	0.725792	0.680272		1.08084	1.01306	0.937283
Raf1 (Phospho-Tyr341)		Raf1 (Ab-341)	1.42652	1.05229	1.26569		0.737661	0.88726	1.2028
Raf1(Phospho-Ser621)		Raf1 (Ab-621)	0.81972	0.706349	1.1466		0.861695	1.39877	1.62328
Ras-GRF1 (Phospho-Ser916)		Ras-GRF1 (Ab-916)	0.663144	0.352376	0.174787		0.531372	0.263573	0.496023
Rb (Phospho-Ser608)		Rb (Ab-608)	1.31336	1.67207	1.53515		1.27313	1.16888	0.918112
Rb (Phospho-Ser780)		Rb (Ab-780)	0.18315	0.177548	0.151746		0.969412	0.828536	0.854679
Rb (Phospho-Ser795)		Rb (Ab-795)	0.44059	0.588805	0.405665		1.3364	0.920731	0.688963
Rb (Phospho-Ser807)		Rb (Ab-807)	0.51101	0.427975	0.323007		0.837509	0.632095	0.754733
Rb (Phospho-Ser811)		Rb (Ab-811)	0.493929	0.520557	0.499001		1.05391	1.01027	0.958589
Rel (Phospho-Ser503)		Rel (Ab-503)	0.7075	1.1315	1.31585		1.5993	1.85986	1.16292
RelB (Phospho-Ser552)		RelB (Ab-552)	0.862323	0.930115	0.96542		1.07862	1.11956	1.03796
Ret (Phospho-Tyr905)		Ret (Ab-905)	1.60805	1.51495	1.26157		0.942102	0.784531	0.832745
Rho/Rac guanine nucleotide exchange factor 2 (Phospho-Ser885)		Rho/Rac guanine nucleotide exchange factor 2 (Ab-885)	0.983178	0.667603	0.917411		0.679026	0.933108	1.37419
RSK1/2/3/4 (Phospho-Ser221/227/218/232)		RSK1/2/3/4 (Ab-221/227/218/232)	0.620411	0.48394	0.524636		0.780032	0.845626	1.08409
RyR2 (Phospho-Ser2808)		RyR2 (Ab-2808)	1.40811	0.984088	1.5904		0.698871	1.12946	1.61612
S6 Ribosomal Protein (Phospho-Ser235)		S6 Ribosomal Protein (Ab-235)	0.909091	0.741667	0.735939		0.815833	0.809533	0.992277
SAPK/JNK (Phospho-Thr183)		SAPK/JNK (Ab-183)	1.13203	0.987643	1.10115		0.872452	0.972724	1.11493
SAPK/JNK (Phospho-Tyr185)		SAPK/JNK (Ab-185)	1.15431	1.10438	1.36733		0.956752	1.18454	1.23809
SEK1/MKK4 (Phospho-Thr261)		SEK1/MKK4 (Ab-261)	0.210609	0.215447	0.19701		1.02297	0.935427	0.914422
SEK1/MKK4 (Phospho-Ser80)		SEK1/MKK4 (Ab-80)	0.23382	0.192489	0.304384		0.823238	1.30179	1.5813
SEK1/MKK4/JNKK1 (Phospho-Ser257)		SEK1/MKK4/JNKK1 (Ab-257)	1.19056	1.23463	1.11587		1.03701	0.937266	0.903813
Shc (Phospho-Tyr349)		Shc (Ab-349)	0.21318	0.152048	0.0951067		0.713237	0.446133	0.625504
Shc (Phospho-Tyr427)		Shc (Ab-427)	0.22375	0.227442	0.225859		1.0165	1.00943	0.993042
SHP-2 (Phospho-Tyr542)		SHP-2 (Ab-542)	1.24689	1.64569	0.869264		1.31983	0.697143	0.528206
SHP-2 (Phospho-Tyr580)		SHP-2 (Ab-580)	0.652093	0.535365	0.506287		0.820994	0.776403	0.945686
SLP-76 (Phospho-Tyr128)		SLP-76 (Ab-128)	0.743413	1.02828	1.16804		1.38319	1.57119	1.13592
Smad1 (Phospho-Ser187)		Smad1 (Ab-187)	1.00839	1.25864	1.10237		1.24817	1.0932	0.875841
Smad1 (Phospho-Ser465)		Smad1 (Ab-465)	0.853778	1.16883	0.82338		1.36901	0.964396	0.704447
Smad2 (Phospho-Thr220)		Smad2 (Ab-220)	0.501026	0.587179	0.465387		1.17195	0.928869	0.792581
Smad2 (Phospho-Ser250)		Smad2 (Ab-250)	1.30704	1.436	1.22781		1.09867	0.939388	0.855024
Smad2 (Phospho-Ser467)		Smad2 (Ab-467)	0.847769	0.855231	0.715232		1.0088	0.843664	0.836302
Smad2/3 (Phospho-Thr8)		Smad2/3 (Ab-8)	1.17794	1.38587	1.21559		1.17652	1.03196	0.877127
Smad3 (Phospho-Thr179)		Smad3 (Ab-179)	0.567641	0.618324	0.53137		1.08929	0.936102	0.859371
Smad3 (Phospho-Ser204)		Smad3 (Ab-204)	1.33366	1.49815	1.13249		1.12333	0.849161	0.755929
Smad3 (Phospho-Ser213)		Smad3 (Ab-213)	1.74026	2.58084	2.2534		1.48302	1.29486	0.873128
Smad3 (Phospho-Ser425)		Smad3 (Ab-425)	0.639293	0.739426	0.653821		1.15663	1.02273	0.884228
SMC1 (Phospho-Ser957)		SMC1 (Ab-957)	1.12763	1.11349	1.44583		0.987456	1.28218	1.29847
SP1 (Phospho-Thr739)		SP1 (Ab-739)	1.46188	1.74595	1.91503		1.19432	1.30998	1.09685
Src (Phospho-Tyr418)		Src (Ab-418)	0.0651931	0.064061	0.0704563		0.982635	1.08073	1.09983
Src (Phospho-Tyr529)		Src (Ab-529)	0.379498	0.294596	0.324391		0.776278	0.854791	1.10114
Src (Phospho-Ser75)		Src (Ab-75)	0.767928	0.895963	0.796948		1.16673	1.03779	0.889488
SREBP-1 (Phospho-Ser439)		SREBP-1 (Ab-439)	0.307865	0.308166	0.324201		1.00098	1.05306	1.05203
SRF (Phospho-Ser77)		SRF (Ab-77)	1.32975	1.37362	1.46121		1.03299	1.09886	1.06377
SRF (Phospho-Ser99)		SRF (Ab-99)	0.333531	0.458961	0.243483		1.37607	0.730017	0.530509
STAM2 (Phospho-Tyr192)		STAM2 (Ab-192)	2.23004	2.83099	2.54864		1.26948	1.14287	0.900267
STAT1 (Phospho-Tyr701)		STAT1 (Ab-701)	2.81693	2.02905	3.52802		0.720304	1.25244	1.73876
STAT1 (Phospho-Ser727)		STAT1 (Ab-727)	0.362812	0.416769	0.494092		1.14872	1.36184	1.18553
STAT2 (Phospho-Tyr690)		STAT2 (Ab-690)	1.72173	1.26948	1.30249		0.737326	0.756503	1.02601
STAT3 (Phospho-Tyr705)		STAT3 (Ab-705)	0.956193	0.920034	0.916406		0.962184	0.95839	0.996057
STAT3 (Phospho-Ser727)		STAT3 (Ab-727)	0.889003	0.878049	0.927785		0.987678	1.04362	1.05664
STAT4 (Phospho-Tyr693)		STAT4 (Ab-693)	0.979146	1.0267	1.05701		1.04857	1.07952	1.02952
STAT5A (Phospho-Tyr694)		STAT5A (Ab-694)	2.26525	1.30532	1.90909		0.576237	0.842772	1.46254
STAT5A (Phospho-Ser780)		STAT5A (Ab-780)	0.602645	0.576095	0.662632		0.955944	1.09954	1.15021
STAT5B (Phospho-Ser731)		STAT5B (Ab-731)	0.855744	0.932203	0.958416		1.08935	1.11998	1.02812
STAT6 (Phospho-Tyr641)		STAT6 (Ab-641)	1.42176	1.32951	1.33455		0.935117	0.938659	1.00379
STAT6 (Phospho-Thr645)		STAT6 (Ab-645)	0.481742	0.359772	0.32052		0.746814	0.665334	0.890897
Stathmin 1(Phospho-Ser15)		Stathmin 1(Ab-15)	0.484179	0.471448	0.565857		0.973705	1.16869	1.20025
Stathmin 1(Phospho-Ser24)		Stathmin 1(Ab-24)	0.907895	0.711157	0.728972		0.783304	0.802926	1.02505
Stathmin 1(Phospho-Ser37)		Stathmin 1(Ab-37)	0.866071	1.15111	0.699307		1.32911	0.807447	0.607509
Survivin (Phospho-Thr117)		Survivin (Ab-117)	0.669506	0.765205	0.782557		1.14294	1.16886	1.02268
SYK (Phospho-Tyr348)		SYK (Ab-348)	0.623077	0.533582	0.385317		0.856366	0.61841	0.722132
SYK (Phospho-Tyr525)		SYK (Ab-525)	0.30084	0.316462	0.25		1.05193	0.831006	0.789985
SYN1-Synapsin1 (Phospho-Ser62)		SYN1-Synapsin1 (Ab-62)	0.689655	0.609217	0.775984		0.883364	1.12518	1.27374
Synapsin (Phospho-Ser9)		Synapsin (Ab-9)	0.579385	0.507853	0.368005		0.876538	0.635164	0.724628
Synaptotagmin (Phospho-Thr202)		Synaptotagmin (Ab-202)	1.24191	0.822511	0.836957		0.662294	0.673925	1.01756
Synaptotagmin (Phospho-Ser309)		Synaptotagmin (Ab-309)	1.16857	1.02689	0.998445		0.87876	0.854418	0.972299
Synuclein alpha (Phospho-Tyr125)		Synuclein alpha (Ab-125)	0.340052	0.30631	0.171573		0.900775	0.504549	0.560128
Synuclein alpha (Phospho-Tyr133)		Synuclein alpha (Ab-133)	0.978088	0.965129	0.795613		0.986751	0.813437	0.824359
TAK1 (Phospho-Thr184)		TAK1 (Ab-184)	0.77086	0.74199	0.756158		0.962548	0.980927	1.01909
Tau (Phospho-Thr181)		Tau (Ab-181)	1.01582	0.813126	0.940584		0.800462	0.925936	1.15675
Tau (Phospho-Thr205)		Tau (Ab-205)	0.808065	0.818576	0.658863		1.01301	0.815358	0.804889
Tau (Phospho-Thr212)		Tau (Ab-212)	0.125253	0.104263	0.121966		0.83242	0.973762	1.1698
Tau (Phospho-Ser214)		Tau (Ab-214)	0.415759	0.412606	0.396684		0.992414	0.95412	0.961413
Tau (Phospho-Thr231)		Tau (Ab-231)	0.625268	0.724	0.67489		1.1579	1.07936	0.932168
Tau (Phospho-Ser235)		Tau (Ab-235)	0.47757	0.443736	0.502283		0.929154	1.05175	1.13194
Tau (Phospho-Ser262)		Tau (Ab-262)	0.488948	0.495935	0.52641		1.01429	1.07662	1.06145
Tau (Phospho-Ser356)		Tau (Ab-356)	0.154882	0.104981	0.0798462		0.677811	0.515529	0.760579
Tau (Phospho-Ser396)		Tau (Ab-396)	1.66288	1.51918	1.42024		0.913583	0.854082	0.934871
Tau (Phospho-Ser404)		Tau (Ab-404)	0.753165	0.718954	0.797414		0.954578	1.05875	1.10913
Tau (Phospho-Ser422)		Tau (Ab-422)	0.879485	0.781924	0.747024		0.88907	0.849387	0.955367
TIF-IA (Phospho-Ser649)		TIF-IA (Ab-649)	0.932353	1.0075	0.844358		1.0806	0.905621	0.838069
TOP2A/DNA topoisomerase II (Phospho-Ser1106)		TOP2A/DNA topoisomerase II (Ab-1106)	0.563235	0.816474	0.445783		1.44961	0.791469	0.545986
Trk B (Phospho-Tyr515)		Trk B (Ab-515)	0.474903	0.44842	0.412714		0.944235	0.869048	0.920373
Tuberin/TSC2 (Phospho-Thr1462)		Tuberin/TSC2 (Ab-1462)	0.835846	0.92159	0.897959		1.10258	1.07431	0.974359
Tuberin/TSC2 (Phospho-Ser939)		Tuberin/TSC2 (Ab-939)	0.265513	0.230557	0.26297		0.868346	0.99042	1.14058
TYK2 (Phospho-Tyr1054)		TYK2 (Ab-1054)	0.728962	0.570414	0.568047		0.782502	0.779255	0.995851
Tyrosine Hydroxylase (Phospho-Ser19)		Tyrosine Hydroxylase (Ab-19)	0.707203	0.76267	0.531633		1.07843	0.75174	0.697068
Tyrosine Hydroxylase (Phospho-Ser31)		Tyrosine Hydroxylase (Ab-31)	0.296313	0.380149	0.399671		1.28293	1.34881	1.05135
Tyrosine Hydroxylase (Phospho-Ser40)		Tyrosine Hydroxylase (Ab-40)	0.551627	0.40212	0.486797		0.728971	0.882475	1.21058
Tyrosine Hydroxylase(TH) (Phospho-Ser8)		Tyrosine Hydroxylase(TH) (Ab-8)	0.733675	0.723622	0.725782		0.986298	0.989243	1.00299
VASP (Phospho-Ser157)		VASP (Ab-157)	0.412208	0.304895	0.310482		0.739662	0.753218	1.01833
VASP (Phospho-Ser238)		VASP (Ab-238)	0.908028	0.939358	0.755024		1.0345	0.831498	0.803766
VAV1 (Phospho-Tyr174)		VAV1 (Ab-174)	1.28317	1.39664	1.03531		1.08843	0.806833	0.741282
VAV2 (Phospho-Tyr142)		VAV2 (Ab-142)	1.13909	1.39497	1.3747		1.22463	1.20684	0.985469
VEGFR1 (Phospho-Tyr1333)		VEGFR1 (Ab-1333)	0.58469	0.896774	0.598587		1.53376	1.02377	0.667489
VEGFR2 (Phospho-Tyr1054)		VEGFR2 (Ab-1054)	0.280912	0.346271	0.351501		1.23267	1.25128	1.0151
VEGFR2 (Phospho-Tyr1059)		VEGFR2 (Ab-1059)	0.645604	1.08028	0.683436		1.67328	1.0586	0.632647
VEGFR2 (Phospho-Tyr1175)		VEGFR2 (Ab-1175)	1.37035	0.840361	1.25738		0.613247	0.917566	1.49624
VEGFR2 (Phospho-Tyr1214)		VEGFR2 (Ab-1214)	0.153122	0.107196	0.13122		0.700067	0.856961	1.22411
VEGFR2 (Phospho-Tyr951)		VEGFR2 (Ab-951)	0.100827	0.0654698	0.0587039		0.649328	0.582224	0.896656
Vinculin (Phospho-Tyr821)		Vinculin (Ab-821)	1.20015	1.68147	1.35294		1.40105	1.12731	0.804616
WASP (Phospho-Tyr290)		WASP (Ab-290)	0.418709	0.35008	0.502976		0.836094	1.20125	1.43675
WAVE1 (Phospho-Tyr125)		WAVE1 (Ab-125)	1.06184	1.38298	1.2224		1.30243	1.1512	0.883887
XIAP (Phospho-Ser87)		XIAP (Ab-87)	0.352859	0.371466	0.312233		1.05273	0.884865	0.840542
Zap-70 (Phospho-Tyr292)		Zap-70 (Ab-292)	0.975543	1.05345	0.94868		1.07986	0.972463	0.900548
Zap-70 (Phospho-Tyr319)		Zap-70 (Ab-319)	0.701818	0.77173	0.649792		1.09962	0.925869	0.841993
Zap-70 (Phospho-Tyr493)		Zap-70 (Ab-493)	0.761856	0.894118	0.811159		1.17361	1.06471	0.907217
						Max	3.59592	4.65499	1.73876
						Min	0.433287	0.263573	0.366567
						Av	1.02328	0.988025	0.986696
